# Supplementary material for: PedGenie: meta genetic association testing in mixed family and case-control designs
Source: BMC Bioinformatics. 2007 Nov 15;8:448. doi: 10.1186/1471-2105-8-448 (PMC2200673; doi:10.1186/1471-2105-8-448)
Supplement: Additional file 1 — genie. A compressed archive file of Genie 2.4.2, including Genie.jar, genepi.jar, and all PedGenie example files. [file 1471-2105-8-448-S1.zip]

Archive with 17 entries (17 files):
- Genie.jar
- genepi.jar
- hapMCCompGenotype.rgen
- hapMCHaplotype.rgen
- Meta.rgen
- PedGenieCompGenotype.rgen
- PedGenieHaplotype.rgen
- SingleGeneCount.rgen
- SingleLocus.rgen
- hapMCCompGenotype.report
- hapMCHaplotype.report
- Meta.report
- PedGenieCompGenotype.report
- PedGenieHaplotype.report
- SingleGeneCount.report
- SingleLocus.report
- Meta.summary
