# Supplementary material for: PedGenie: meta genetic association testing in mixed family and case-control designs
Source: BMC Bioinformatics. 2007 Nov 15;8:448. doi: 10.1186/1471-2105-8-448 (PMC2200673; doi:10.1186/1471-2105-8-448)
Supplement: Additional file 1 — genie. A compressed archive file of Genie 2.4.2, including Genie.jar, genepi.jar, and all PedGenie example files. [file 1471-2105-8-448-S1.zip › Meta.rgen]

<?xml version="1.0" encoding="iso-8859-1"?>
<!DOCTYPE ge:rgen SYSTEM "ge-rgen.dtd">

<ge:rgen rseed="37853" nsims="1000" top="AlleleFreqTopSim" drop="DropSim" report="both">
  
<ge:locus id="1" dist="0.00" />  <!-- option: dist="(theta or cM)" -->

  <ge:datafile studyname="study1" genotypedata="./MetaPedigree1.dat"/>
  <ge:datafile studyname="study2" genotypedata="./MetaPedigree2.dat"/>
  <ge:datafile studyname="study3" genotypedata="./MetaPedigree3.dat"/>

 
  <!-- optional modules -->
  <ge:param name="ccstat1">ChiSquared</ge:param>
  <ge:param name="ccstat2">ChiSquaredTrend</ge:param>
  <ge:param name="ccstat3">OddsRatios</ge:param>
  <ge:param name="metastat1">CMHChiSquared</ge:param>
  <ge:param name="metastat2">CMHChiSqTrend</ge:param>
  <ge:param name="metastat3">MetaOddsRatios</ge:param>

  <!-- other optional parameters -->
  <ge:param name="top-sample">all</ge:param>  <!-- or "founders" -->

  <ge:cctable model="Trend">
    <ge:col wt="0">
      <ge:g>
        <ge:a>1/1</ge:a>
      </ge:g>
    </ge:col>
    <ge:col wt="1">
      <ge:g>
        <ge:a>(2/1)|(1/2)</ge:a>
         </ge:g>
    </ge:col>
    <ge:col wt="2">
      <ge:g>
        <ge:a>(2/2)</ge:a>
         </ge:g>
    </ge:col>
  </ge:cctable>

<ge:cctable loci="1" type="Genotype" model="Trend" stats="2 3" metas="2 3">
    <ge:col wt="0">
      <ge:g>
        <ge:a>1/1</ge:a>
      </ge:g>
    </ge:col>
    <ge:col wt="1">
      <ge:g>
        <ge:a>(2/1)|(1/2)</ge:a>
         </ge:g>
    </ge:col>
    <ge:col wt="2">
      <ge:g>
        <ge:a>(2/2)</ge:a>
         </ge:g>
    </ge:col>
  </ge:cctable>

</ge:rgen>
