# Supplementary material for: PedGenie: meta genetic association testing in mixed family and case-control designs
Source: BMC Bioinformatics. 2007 Nov 15;8:448. doi: 10.1186/1471-2105-8-448 (PMC2200673; doi:10.1186/1471-2105-8-448)
Supplement: Additional file 1 — genie. A compressed archive file of Genie 2.4.2, including Genie.jar, genepi.jar, and all PedGenie example files. [file 1471-2105-8-448-S1.zip › PedGenieCompGenotype.rgen]

<?xml version="1.0" encoding="iso-8859-1"?>
<!DOCTYPE ge:rgen SYSTEM "ge-rgen.dtd">

<ge:rgen rseed="777" nsims="2000" top="HapFreqTopSim" drop="DropSim">
<!-- Note: Haplotypes will be dropped from founders.  This 'drop' requires a -->
<!-- file with the same name as the pedigree file, except with extention '.hap' -->
<!-- instead of '.dat'-->

  <ge:locus id="1" marker="SNP1"/>
  <ge:locus id="2" marker="SNP2" dist="0.00" />  <!-- option: dist="(theta or cM)" -->
  <!-- Note: linkage disequilibrium blocks defined by 'dist' -->

  <ge:datafile studyname="study1" genotypedata="PhasedPedigree.dat" quantitative="Trait.dat"/>

  
  <!-- optional modules -->
  <ge:param name="ccstat1">ChiSquared</ge:param>
  <ge:param name="ccstat2">ChiSquaredTrend</ge:param>
  <ge:param name="ccstat3">OddsRatios</ge:param>
  <ge:param name="ccstat4">Quantitative</ge:param>
  <ge:param name="covar1">1</ge:param>
  <ge:param name="dumper">.LineRecsDumper</ge:param> <!-- option: TDTDumper for QTDT analysis-->

  <!-- other optional parameters -->
  <ge:param name="top-sample">all</ge:param>  <!-- options: all, founder, GeneCountAlleles -->
  <!-- For haplotype and composite genotype analyses, the user-defined haplotype (*.hap) used; -->
  <!-- the top-sample is ignored.  -->


<!-- Note: Composite genotype tests do not require phased data, but test -->
<!-- joint inheritance defined by a model of two or more loci.  -->
 

<!-- SNP1-SNP2 tested jointly -->
<!-- Note: Within a defined <ge:g> block, each <ge:a> line listed is joined --> 
<!-- together by an 'and' statement.  Between <ge:g> blocks are 'or' statements. -->
<!-- Thus below, in the first <ge:g> block, the first <ge:a> line requires that the -->
<!-- first locus in the 'id' list above is a (1/1) genotype AND the second <ge:a> line  -->
<!-- states that the second locus can be any genotype.  Also within this weight -->
<!-- (the lowest weight is always the reference group), the reverse scenario is listed. -->
<!-- The comparison group (wt=1), requires a '2' in at least one position for both the first -->
<!-- and second loci.  The 'or' statement (i.e., '|') allows for unphased genotype data. --> 
<!-- All statistics in the above 'ccstat' list will be run as no 'stats' are defined.  -->


 <!-- Dom-Dom Model -->
 <ge:cctable model="Dom-Dom">
    <ge:col wt="0">
      <ge:g>
        <ge:a>1/1</ge:a>
	  <ge:a>./.</ge:a>
      </ge:g>
      <ge:g>
        <ge:a>./.</ge:a>
	  <ge:a>1/1</ge:a>
      </ge:g>
    </ge:col>
    <ge:col wt="1">
      <ge:g>
	  <ge:a>(2/.)|(./2)</ge:a>
	  <ge:a>(2/.)|(./2)</ge:a>
      </ge:g>
    </ge:col>
  </ge:cctable>


<!-- Rec-Rec Model -->
 <ge:cctable model="Rec-Rec">
    <ge:col wt="0">
      <ge:g>
        <ge:a>(1/.)|(./1)</ge:a>
	  <ge:a>(./.)</ge:a>
      </ge:g>
      <ge:g>
        <ge:a>(./.)</ge:a>
	  <ge:a>(1/.)|(./1)</ge:a>
      </ge:g>
    </ge:col>
    <ge:col wt="1">
      <ge:g>
	  <ge:a>(2/2)</ge:a>
	  <ge:a>(2/2)</ge:a>
      </ge:g>
    </ge:col>
  </ge:cctable>


<!-- Dom & Rec -->
<ge:cctable model="Dom-Rec">
    <ge:col wt="0">
      <ge:g>
        <ge:a>1/1</ge:a>
	  <ge:a>(./.)</ge:a>
      </ge:g>
      <ge:g>
        <ge:a>./.</ge:a>
	  <ge:a>(1/.)|(./1)</ge:a>
      </ge:g>
    </ge:col>
    <ge:col wt="1">
      <ge:g>
	  <ge:a>(1/2)|(2/1)</ge:a>
	  <ge:a>(2/2)</ge:a>
      </ge:g>
      <ge:g>
        <ge:a>(2/.)|(./2)</ge:a>
	  <ge:a>(2/2)</ge:a>
      </ge:g>
    </ge:col>
  </ge:cctable>


<!-- Rec & Dom -->
<ge:cctable model="Rec-Dom">
    <ge:col wt="0">
      <ge:g>
        <ge:a>(./.)</ge:a>
	  <ge:a>1/1</ge:a>
      </ge:g>
      <ge:g>
        <ge:a>(1/.)|(./1)</ge:a>
	  <ge:a>(./.)</ge:a>
      </ge:g>
    </ge:col>
    <ge:col wt="1">
      <ge:g>
	  <ge:a>(2/2)</ge:a>
	  <ge:a>(2/.)|(./2)</ge:a>
      </ge:g>
    </ge:col>
  </ge:cctable>

</ge:rgen>
