# Supplementary material for: PedGenie: meta genetic association testing in mixed family and case-control designs
Source: BMC Bioinformatics. 2007 Nov 15;8:448. doi: 10.1186/1471-2105-8-448 (PMC2200673; doi:10.1186/1471-2105-8-448)
Supplement: Additional file 1 — genie. A compressed archive file of Genie 2.4.2, including Genie.jar, genepi.jar, and all PedGenie example files. [file 1471-2105-8-448-S1.zip › Meta.report]

********** PedGenie2.4 Report **********
Created: Tue Jul 10 10:48:45 MDT 2007
Specification from: example.meta.rgen
Data from: ./MetaPedigree1.dat
           ./MetaPedigree2.dat
           ./MetaPedigree3.dat
Runtime global parameters: 
  ccstat1=ChiSquared
  ccstat2=ChiSquaredTrend
  ccstat3=OddsRatios
  drop=DropSim
  locus 1=1
  metastat1=CMHChiSquared
  metastat2=CMHChiSqTrend
  metastat3=MetaOddsRatios
  nsims=1000
  report=both
  rseed=37853
  top=AlleleFreqTopSim
  top-sample=all

________________________________________________________________________________ 
** Analysis 1 **   Loci : ALL MARKERS   Model : Trend   Type : Genotype

** Study : study1

============================= Contingency Table =============================

Pheno Type      -------------------------- Col(wt) --------------------------
                           1(0)           2(1)           3(2)          TOTAL

Case           :            546            120              9            675
Control        :            915            196             14           1125
--
TOTAL          :           1461            316             23           1800


Chi-squared : 1000 / 1000 total statistics calculated
   Observed statistic : 0.066734
   Empirical p-value : 0.951
Chi-squared Trend : 1000 / 1000 total statistics calculated
   Observed statistic : 0.06444
   Empirical p-value : 0.756
Odds Ratios, 2-Tailed Test : 1000 / 1000, 1000 / 1000 total statistics calculated
   Observed statistic : 2v1:1.026015 3v1:1.077316
   Empirical p-value : 2v1:0.808 3v1:0.862
   Empirical Confidence Intervals :  :  (0.828462, 1.270676) (0.425045, 2.730554)

** Study : study2

============================= Contingency Table =============================

Pheno Type      -------------------------- Col(wt) --------------------------
                           1(0)           2(1)           3(2)          TOTAL

Case           :            333            147             21            501
Control        :           2584           1279            186           4049
--
TOTAL          :           2917           1426            207           4550


Chi-squared : 1000 / 1000 total statistics calculated
   Observed statistic : 1.364459
   Empirical p-value : 0.483
Chi-squared Trend : 1000 / 1000 total statistics calculated
   Observed statistic : 1.250558
   Empirical p-value : 0.232
Odds Ratios, 2-Tailed Test : 1000 / 1000, 1000 / 1000 total statistics calculated
   Observed statistic : 2v1:0.891857 3v1:0.876102
   Empirical p-value : 2v1:0.268 3v1:0.624
   Empirical Confidence Intervals :  :  (0.730313, 1.089134) (0.491949, 1.560231)

** Study : study3

============================= Contingency Table =============================

Pheno Type      -------------------------- Col(wt) --------------------------
                           1(0)           2(1)           3(2)          TOTAL

Case           :            892            105              3           1000
Control        :            898            100              2           1000
--
TOTAL          :           1790            205              5           2000


Chi-squared : 1000 / 1000 total statistics calculated
   Observed statistic : 0.342063
   Empirical p-value : 0.841
Chi-squared Trend : 1000 / 1000 total statistics calculated
   Observed statistic : 0.242709
   Empirical p-value : 0.633
Odds Ratios, 2-Tailed Test : 1000 / 1000, 1000 / 1000 total statistics calculated
   Observed statistic : 2v1:1.057063 3v1:1.51009
   Empirical p-value : 2v1:0.704 3v1:0.584
   Empirical Confidence Intervals :  :  (0.782767, 1.427478) (0, infinite)
   Warning : 95% CI is uninformative, likely due to sparse data or insufficient simulations

Cochran Mantel Haenszel Chi-Squared : 1000 / 1000 total statistics calculated
   Observed statistic : 0.228725
   Empirical p-value : 0.881
Cochran Mantel Haenszel Chi-Squared Trend : 1000 / 1000 total statistics calculated
   Observed statistic : 0.22252
   Empirical p-value : 0.623
Meta Odds Ratios, 2-Tailed Test : 1000 / 1000, 1000 / 1000 total statistics calculated
   Observed statistic : 2v1:0.968043 3v1:0.94027
   Empirical p-value : 2v1:0.594 3v1:0.766
   Empirical Confidence Intervals :  :  (0.839801, 1.115869) (0.579792, 1.524872)

________________________________________________________________________________ 
** Analysis 2 **   Loci : ALL MARKERS   Model : Trend   Type : Genotype

** Study : study1

============================= Contingency Table =============================

Pheno Type      -------------------------- Col(wt) --------------------------
                           1(0)           2(1)           3(2)          TOTAL

Case           :            546            120              9            675
Control        :            915            196             14           1125
--
TOTAL          :           1461            316             23           1800


Chi-squared Trend : 1000 / 1000 total statistics calculated
   Observed statistic : 0.06444
   Empirical p-value : 0.756
Odds Ratios, 2-Tailed Test : 1000 / 1000, 1000 / 1000 total statistics calculated
   Observed statistic : 2v1:1.026015 3v1:1.077316
   Empirical p-value : 2v1:0.808 3v1:0.862
   Empirical Confidence Intervals :  :  (0.828462, 1.270676) (0.425045, 2.730554)

** Study : study2

============================= Contingency Table =============================

Pheno Type      -------------------------- Col(wt) --------------------------
                           1(0)           2(1)           3(2)          TOTAL

Case           :            333            147             21            501
Control        :           2584           1279            186           4049
--
TOTAL          :           2917           1426            207           4550


Chi-squared Trend : 1000 / 1000 total statistics calculated
   Observed statistic : 1.250558
   Empirical p-value : 0.232
Odds Ratios, 2-Tailed Test : 1000 / 1000, 1000 / 1000 total statistics calculated
   Observed statistic : 2v1:0.891857 3v1:0.876102
   Empirical p-value : 2v1:0.268 3v1:0.624
   Empirical Confidence Intervals :  :  (0.730313, 1.089134) (0.491949, 1.560231)

** Study : study3

============================= Contingency Table =============================

Pheno Type      -------------------------- Col(wt) --------------------------
                           1(0)           2(1)           3(2)          TOTAL

Case           :            892            105              3           1000
Control        :            898            100              2           1000
--
TOTAL          :           1790            205              5           2000


Chi-squared Trend : 1000 / 1000 total statistics calculated
   Observed statistic : 0.242709
   Empirical p-value : 0.633
Odds Ratios, 2-Tailed Test : 1000 / 1000, 1000 / 1000 total statistics calculated
   Observed statistic : 2v1:1.057063 3v1:1.51009
   Empirical p-value : 2v1:0.704 3v1:0.584
   Empirical Confidence Intervals :  :  (0.782767, 1.427478) (0, infinite)
   Warning : 95% CI is uninformative, likely due to sparse data or insufficient simulations

Cochran Mantel Haenszel Chi-Squared Trend : 1000 / 1000 total statistics calculated
   Observed statistic : 0.22252
   Empirical p-value : 0.623
Meta Odds Ratios, 2-Tailed Test : 1000 / 1000, 1000 / 1000 total statistics calculated
   Observed statistic : 2v1:0.968043 3v1:0.94027
   Empirical p-value : 2v1:0.594 3v1:0.766
   Empirical Confidence Intervals :  :  (0.839801, 1.115869) (0.579792, 1.524872)

Elapse Time : 0 h : 4 m : 58 s
