# Supplementary material for: PedGenie: meta genetic association testing in mixed family and case-control designs
Source: BMC Bioinformatics. 2007 Nov 15;8:448. doi: 10.1186/1471-2105-8-448 (PMC2200673; doi:10.1186/1471-2105-8-448)
Supplement: Additional file 1 — genie. A compressed archive file of Genie 2.4.2, including Genie.jar, genepi.jar, and all PedGenie example files. [file 1471-2105-8-448-S1.zip › PedGenieCompGenotype.report]

********** PedGenie - production version 1.2 Report **********
Created: Fri Nov 04 09:52:14 MST 2005
Specification from: CompositeGenotype.rgen
Data from: PhasedPedigree.dat
Runtime global parameters: 
  ccstat1=ChiSquared
  ccstat2=ChiSquaredTrend
  ccstat3=OddsRatios
  ccstat4=Quantitative
  covar1=1
  drop=DropSim
  locus 1=SNP1
  locus 2=SNP2
  nsims=2000
  quantfile=Trait.dat
  rseed=777
  top=HapFreqTopSim
  top-sample=all

*** Analysis1 ***   Loci : ALL MARKERS   Model : Dom-Dom   Type : Genotype

================= Contingency Table =================

Pheno Type  ---------------- Col(wt) ----------------
                   1(0)       2(1)      TOTAL

Case       :          4         44         48
Control    :         64          0         64
--
TOTAL      :         68         44        112


================= Quantitative Table =================

CoVar Mean  ---------------- Col(wt) ----------------
                   1(0)       2(1)  Row Total

CoVar-0    :     2.1348     2.1331     4.2679
--
Col TOTAL  :     2.1348     2.1331     4.2679


Chi-squared : 2000 / 2000 total statistics calculated
   Observed statistic : 96.6275
   Empirical p-value : 0
Chi-squared Trend : 2000 / 2000 total statistics calculated
   Observed statistic : 96.6275
   Empirical p-value : 0
Odds Ratios, 2-Tailed Test : 2000 / 2000 total statistics calculated
   Observed statistic : 2v1:-
   Empirical p-value : 2v1:0
   Empirical Confidence Intervals : (-, -)
Quantitative, Two Tailed Test : 2000 / 2000 total statistics calculated
   Observed statistic : 2v1:-0.0116
   Empirical p-value : 2v1:0.9945

*** Analysis2 ***   Loci : ALL MARKERS   Model : Rec-Rec   Type : Genotype

================= Contingency Table =================

Pheno Type  ---------------- Col(wt) ----------------
                   1(0)       2(1)      TOTAL

Case       :         48          0         48
Control    :         64          0         64
--
TOTAL      :        112          0        112


================= Quantitative Table =================

CoVar Mean  ---------------- Col(wt) ----------------
                   1(0)       2(1)  Row Total

CoVar-0    :     2.1342          0     2.1342
--
Col TOTAL  :     2.1342          0     2.1342


Chi-squared : 0 / 2000 total statistics calculated
   Observed statistic : WARNING: row or column sum equals zero, **test** has not been performed.
   Empirical p-value : -
Chi-squared Trend : 0 / 2000 total statistics calculated
   Observed statistic : WARNING: row or column sum equals zero, **test** has not been performed.
   Empirical p-value : -
Odds Ratios, 2-Tailed Test : 1911 / 2000 total statistics calculated
   Observed statistic : 2v1:-
   Empirical p-value : 2v1:-
   Empirical Confidence Intervals : (-, -)
   Warning : 95% CI is uninformative, likely due to sparse data or insufficient simulations
Quantitative, Two Tailed Test : 1604 / 2000 total statistics calculated
   Observed statistic : 2v1:-
   Empirical p-value : 2v1:-

*** Analysis3 ***   Loci : ALL MARKERS   Model : Dom-Rec   Type : Genotype

================= Contingency Table =================

Pheno Type  ---------------- Col(wt) ----------------
                   1(0)       2(1)      TOTAL

Case       :         36         12         48
Control    :         64          0         64
--
TOTAL      :        100         12        112


================= Quantitative Table =================

CoVar Mean  ---------------- Col(wt) ----------------
                   1(0)       2(1)  Row Total

CoVar-0    :     2.1216      2.248     4.3696
--
Col TOTAL  :     2.1216      2.248     4.3696


Chi-squared : 2000 / 2000 total statistics calculated
   Observed statistic : 17.92
   Empirical p-value : 0
Chi-squared Trend : 2000 / 2000 total statistics calculated
   Observed statistic : 17.92
   Empirical p-value : 0
Odds Ratios, 2-Tailed Test : 2000 / 2000 total statistics calculated
   Observed statistic : 2v1:-
   Empirical p-value : 2v1:0
   Empirical Confidence Intervals : (-, -)
Quantitative, Two Tailed Test : 1999 / 2000 total statistics calculated
   Observed statistic : 2v1:0.4536
   Empirical p-value : 2v1:0.6623

*** Analysis4 ***   Loci : ALL MARKERS   Model : Rec-Dom   Type : Genotype

================= Contingency Table =================

Pheno Type  ---------------- Col(wt) ----------------
                   1(0)       2(1)      TOTAL

Case       :         32         16         48
Control    :         64          0         64
--
TOTAL      :         96         16        112


================= Quantitative Table =================

CoVar Mean  ---------------- Col(wt) ----------------
                   1(0)       2(1)  Row Total

CoVar-0    :     2.1576     1.9754      4.133
--
Col TOTAL  :     2.1576     1.9754      4.133


Chi-squared : 1984 / 2000 total statistics calculated
   Observed statistic : 24.8889
   Empirical p-value : 0
Chi-squared Trend : 1984 / 2000 total statistics calculated
   Observed statistic : 24.8889
   Empirical p-value : 0
Odds Ratios, 2-Tailed Test : 1984 / 2000 total statistics calculated
   Observed statistic : 2v1:-
   Empirical p-value : 2v1:0.0575
   Empirical Confidence Intervals : (0, infinite)
   Warning : 95% CI is uninformative, likely due to sparse data or insufficient simulations
Quantitative, Two Tailed Test : 1899 / 2000 total statistics calculated
   Observed statistic : 2v1:-1.0027
   Empirical p-value : 2v1:0.377

Elapse Time : 0 h : 0 m : 30 s
