# Supplementary material for: PedGenie: meta genetic association testing in mixed family and case-control designs
Source: BMC Bioinformatics. 2007 Nov 15;8:448. doi: 10.1186/1471-2105-8-448 (PMC2200673; doi:10.1186/1471-2105-8-448)
Supplement: Additional file 1 — genie. A compressed archive file of Genie 2.4.2, including Genie.jar, genepi.jar, and all PedGenie example files. [file 1471-2105-8-448-S1.zip › PedGenieHaplotype.report]

********** PedGenie - production version 1.2 Report **********
Created: Fri Nov 04 09:53:05 MST 2005
Specification from: Haplotype.rgen
Data from: PhasedPedigree.dat
Runtime global parameters: 
  ccstat1=ChiSquared
  ccstat2=ChiSquaredTrend
  ccstat3=OddsRatios
  ccstat4=TrioTDT
  ccstat5=SibTDT
  ccstat6=CombTDT
  ccstat7=Quantitative
  covar1=1
  drop=DropSim
  locus 1=SNP1
  locus 2=SNP2
  nsims=2000
  quantfile=Trait.dat
  rseed=777
  top=HapFreqTopSim
  top-sample=all

*** Analysis1 ***   Loci : ALL MARKERS   Model : Hap 2 vs Hap 1   Type : Genotype

================= Contingency Table =================

Pheno Type  ---------------- Col(wt) ----------------
                   1(0)       2(1)      TOTAL

Case       :          0         32         32
Control    :         32         16         48
--
TOTAL      :         32         48         80


================= Quantitative Table =================

CoVar Mean  ---------------- Col(wt) ----------------
                   1(0)       2(1)  Row Total

CoVar-0    :     2.0555     2.1973     4.2528
--
Col TOTAL  :     2.0555     2.1973     4.2528


Chi-squared : 2000 / 2000 total statistics calculated
   Observed statistic : 35.5556
   Empirical p-value : 0
Odds Ratios, 2-Tailed Test : 0 / 2000 total statistics calculated
   Observed statistic : WARNING: reference cell has 0 value, **test** has not been performed.
   Empirical p-value : -
   Empirical Confidence Intervals : (-, -)
Quantitative, Two Tailed Test : 2000 / 2000 total statistics calculated
   Observed statistic : 2v1:0.8339
   Empirical p-value : 2v1:0.434

*** Analysis2 ***   Loci : ALL MARKERS   Model : Hap 3 vs Hap 1   Type : Genotype

================= Contingency Table =================

Pheno Type  ---------------- Col(wt) ----------------
                   1(0)       2(1)      TOTAL

Case       :          0         28         28
Control    :         48          0         48
--
TOTAL      :         48         28         76


================= Quantitative Table =================

CoVar Mean  ---------------- Col(wt) ----------------
                   1(0)       2(1)  Row Total

CoVar-0    :     2.0711     2.0939      4.165
--
Col TOTAL  :     2.0711     2.0939      4.165


Chi-squared : 2000 / 2000 total statistics calculated
   Observed statistic : 76
   Empirical p-value : 0
Odds Ratios, 2-Tailed Test : 0 / 2000 total statistics calculated
   Observed statistic : WARNING: reference cell has 0 value, **test** has not been performed.
   Empirical p-value : -
   Empirical Confidence Intervals : (-, -)
Quantitative, Two Tailed Test : 2000 / 2000 total statistics calculated
   Observed statistic : 2v1:0.1272
   Empirical p-value : 2v1:0.9

*** Analysis3 ***   Loci : ALL MARKERS   Model : Hap 4 vs Hap 1   Type : Genotype

================= Contingency Table =================

Pheno Type  ---------------- Col(wt) ----------------
                   1(0)       2(1)      TOTAL

Case       :          0         32         32
Control    :         28         36         64
--
TOTAL      :         28         68         96


================= Quantitative Table =================

CoVar Mean  ---------------- Col(wt) ----------------
                   1(0)       2(1)  Row Total

CoVar-0    :     2.0844     2.1175      4.202
--
Col TOTAL  :     2.0844     2.1175      4.202


Chi-squared : 1998 / 2000 total statistics calculated
   Observed statistic : 19.7647
   Empirical p-value : 0
Odds Ratios, 2-Tailed Test : 0 / 2000 total statistics calculated
   Observed statistic : WARNING: reference cell has 0 value, **test** has not been performed.
   Empirical p-value : -
   Empirical Confidence Intervals : (-, -)
Quantitative, Two Tailed Test : 1986 / 2000 total statistics calculated
   Observed statistic : 2v1:0.1941
   Empirical p-value : 2v1:0.861

*** Analysis4 ***   Loci : ALL MARKERS   Model : Hap 2 vs rest REV   Type : Genotype

================= Contingency Table =================

Pheno Type  ---------------- Col(wt) ----------------
                   1(1)       2(0)      TOTAL

Case       :         32         16         48
Control    :         16         48         64
--
TOTAL      :         48         64        112


================= Quantitative Table =================

CoVar Mean  ---------------- Col(wt) ----------------
                   1(1)       2(0)  Row Total

CoVar-0    :     2.1973     2.0854     4.2827
--
Col TOTAL  :     2.1973     2.0854     4.2827


Chi-squared : 2000 / 2000 total statistics calculated
   Observed statistic : 19.4444
   Empirical p-value : 0
Odds Ratios, 2-Tailed Test : 2000 / 2000 total statistics calculated
   Observed statistic : 1v2:6
   Empirical p-value : 1v2:0
   Empirical Confidence Intervals : (3.4054, 10.5714)
Quantitative, Two Tailed Test : 2000 / 2000 total statistics calculated
   Observed statistic : 1v2:0.7499
   Empirical p-value : 1v2:0.488

*** Analysis5 ***   Loci : ALL MARKERS   Model : Hap 3 vs rest REV   Type : Genotype

================= Contingency Table =================

Pheno Type  ---------------- Col(wt) ----------------
                   1(1)       2(0)      TOTAL

Case       :         28         20         48
Control    :          0         64         64
--
TOTAL      :         28         84        112


================= Quantitative Table =================

CoVar Mean  ---------------- Col(wt) ----------------
                   1(1)       2(0)  Row Total

CoVar-0    :     2.0939      2.146     4.2399
--
Col TOTAL  :     2.0939      2.146     4.2399


Chi-squared : 2000 / 2000 total statistics calculated
   Observed statistic : 49.7778
   Empirical p-value : 0
Odds Ratios, 2-Tailed Test : 2000 / 2000 total statistics calculated
   Observed statistic : 1v2:-
   Empirical p-value : 1v2:0
   Empirical Confidence Intervals : (-, -)
Quantitative, Two Tailed Test : 2000 / 2000 total statistics calculated
   Observed statistic : 1v2:-0.3059
   Empirical p-value : 1v2:0.7635

*** Analysis6 ***   Loci : ALL MARKERS   Model : Hap 4 vs rest   Type : Genotype

================= Contingency Table =================

Pheno Type  ---------------- Col(wt) ----------------
                   1(1)       2(0)      TOTAL

Case       :         32         16         48
Control    :         36         28         64
--
TOTAL      :         68         44        112


================= Quantitative Table =================

CoVar Mean  ---------------- Col(wt) ----------------
                   1(1)       2(0)  Row Total

CoVar-0    :     2.1175     2.1595      4.277
--
Col TOTAL  :     2.1175     2.1595      4.277


Chi-squared : 1998 / 2000 total statistics calculated
   Observed statistic : 1.2478
   Empirical p-value : 0.2057
Odds Ratios, 2-Tailed Test : 1998 / 2000 total statistics calculated
   Observed statistic : 1v2:1.5556
   Empirical p-value : 1v2:0.3794
   Empirical Confidence Intervals : (0.552, 4.3838)
Quantitative, Two Tailed Test : 1986 / 2000 total statistics calculated
   Observed statistic : 1v2:-0.2763
   Empirical p-value : 1v2:0.7986

*** Analysis7 ***   Loci : ALL MARKERS   Model : Hap 3 Dom REV   Type : Genotype

================= Contingency Table =================

Pheno Type  ---------------- Col(wt) ----------------
                   1(1)       2(0)      TOTAL

Case       :         28         20         48
Control    :          0         64         64
--
TOTAL      :         28         84        112


================= Quantitative Table =================

CoVar Mean  ---------------- Col(wt) ----------------
                   1(1)       2(0)  Row Total

CoVar-0    :     2.0939      2.146     4.2399
--
Col TOTAL  :     2.0939      2.146     4.2399


Chi-squared : 2000 / 2000 total statistics calculated
   Observed statistic : 49.7778
   Empirical p-value : 0
Odds Ratios, 2-Tailed Test : 2000 / 2000 total statistics calculated
   Observed statistic : 1v2:-
   Empirical p-value : 1v2:0
   Empirical Confidence Intervals : (-, -)
Quantitative, Two Tailed Test : 2000 / 2000 total statistics calculated
   Observed statistic : 1v2:-0.3059
   Empirical p-value : 1v2:0.7635

*** Analysis8 ***   Loci : ALL MARKERS   Model : Hap 3 Rec REV   Type : Genotype

================= Contingency Table =================

Pheno Type  ---------------- Col(wt) ----------------
                   1(1)       2(0)      TOTAL

Case       :          0         48         48
Control    :          0         64         64
--
TOTAL      :          0        112        112


================= Quantitative Table =================

CoVar Mean  ---------------- Col(wt) ----------------
                   1(1)       2(0)  Row Total

CoVar-0    :          0     2.1342     2.1342
--
Col TOTAL  :          0     2.1342     2.1342


Chi-squared : 0 / 2000 total statistics calculated
   Observed statistic : WARNING: row or column sum equals zero, **test** has not been performed.
   Empirical p-value : -
Odds Ratios, 2-Tailed Test : 1911 / 2000 total statistics calculated
   Observed statistic : 1v2:-
   Empirical p-value : 1v2:-
   Empirical Confidence Intervals : (-, -)
   Warning : 95% CI is uninformative, likely due to sparse data or insufficient simulations
Quantitative, Two Tailed Test : 1604 / 2000 total statistics calculated
   Observed statistic : 1v2:-
   Empirical p-value : 1v2:-

*** Analysis9 ***   Loci : ALL MARKERS   Model : Hap3 Additive R   Type : Genotype

================= Contingency Table =================

Pheno Type  ---------------- Col(wt) ----------------
                   1(2)       2(1)       3(0)      TOTAL

Case       :          0         28         20         48
Control    :          0          0         64         64
--
TOTAL      :          0         28         84        112


=================== Trio TDT Table ===================

Parents Gen ------------ Case's GenoType ------------
                     mm         mM         MM      TOTAL

mm x mm    :          0          0          0          0
mm x mM    :          0          0          0          0
mm x MM    :          0          0          0          0
mM x mM    :          0          0          0          0
mM x MM    :          0          0         12         12
MM x MM    :          0         16          4         20
--
TOTAL      :          0         16         16         32
(# case trios analyzed / total # case trios in dataset : 32 / 32)


================= Combined TDT Table =================

Trio/Sib    ---------- Overall Statistics ----------
                   Mean   Variance #M frm Aff      TOTAL

Trio       :          6          3         12           
Sib        :          0          0          0           
--
TOTAL      :          6          3         12           


================= Quantitative Table =================

CoVar Mean  ---------------- Col(wt) ----------------
                   1(2)       2(1)       3(0)  Row Total

CoVar-0    :          0     2.0939      2.146     4.2399
--
Col TOTAL  :          0     2.0939      2.146     4.2399


Chi-squared : 0 / 2000 total statistics calculated
   Observed statistic : WARNING: row or column sum equals zero, **test** has not been performed.
   Empirical p-value : -
Chi-squared Trend : 0 / 2000 total statistics calculated
   Observed statistic : WARNING: row or column sum equals zero, **test** has not been performed.
   Empirical p-value : -
Odds Ratios, 2-Tailed Test : 1911 / 2000, 2000 / 2000 total statistics calculated
   Observed statistic : 1v3:- 2v3:-
   Empirical p-value : 1v3:- 2v3:0
   Empirical Confidence Intervals : (-, -) (-, -)
   Warning : 95% CI is uninformative, likely due to sparse data or insufficient simulations
Case Parents Trio TDT : 2000 / 2000 total statistics calculated
   Observed statistic : 12
   Empirical p-value : 0.001
Sib TDT - Two Tailed Test : 2000 / 2000 total statistics calculated
   Observed statistic : 3.75(mean : 24, variance : 4, #M from Affected : 16)
   Empirical p-value : 0
Combined TDT - Two Tailed Test : 2000 / 2000 total statistics calculated
   Observed statistic : 3.4641
   Empirical p-value : 0.001
Quantitative, Two Tailed Test : 1604 / 2000, 2000 / 2000 total statistics calculated
   Observed statistic : 1v3:- 2v3:-0.3059
   Observed Overall Statistic : -
   Empirical p-value : 1v3:- 2v3:0.747
   Empirical Overall p-value : -

Elapse Time : 0 h : 1 m : 58 s
