# Supplementary material for: PedGenie: meta genetic association testing in mixed family and case-control designs
Source: BMC Bioinformatics. 2007 Nov 15;8:448. doi: 10.1186/1471-2105-8-448 (PMC2200673; doi:10.1186/1471-2105-8-448)
Supplement: Additional file 1 — genie. A compressed archive file of Genie 2.4.2, including Genie.jar, genepi.jar, and all PedGenie example files. [file 1471-2105-8-448-S1.zip › SingleLocus.report]

********** PedGenie - production version 1.2 Report **********
Created: Fri Nov 04 09:06:00 MST 2005
Specification from: SingleLocus.rgen
Data from: PhasedPedigree.dat
Runtime global parameters: 
  ccstat1=ChiSquared
  ccstat2=ChiSquaredTrend
  ccstat3=OddsRatios
  ccstat4=Quantitative
  covar1=1
  drop=DropSim
  locus 1=SNP1
  locus 2=SNP2
  nsims=2000
  quantfile=Trait.dat
  rseed=777
  top=AlleleFreqTopSim
  top-sample=all

*** Analysis1 ***   Loci : SNP1   Model : Dom   Type : Genotype

================= Contingency Table =================

Pheno Type  ---------------- Col(wt) ----------------
                   1(0)       2(1)      TOTAL

Case       :          4         44         48
Control    :         28         36         64
--
TOTAL      :         32         80        112


================= Quantitative Table =================

CoVar Mean  ---------------- Col(wt) ----------------
                   1(0)       2(1)  Row Total

CoVar-0    :       2.13     2.1359     4.2659
--
Col TOTAL  :       2.13     2.1359     4.2659


Chi-squared : 2000 / 2000 total statistics calculated
   Observed statistic : 16.8583
   Empirical p-value : 0
Odds Ratios, 2-Tailed Test : 2000 / 2000 total statistics calculated
   Observed statistic : 2v1:8.5556
   Empirical p-value : 2v1:0
   Empirical Confidence Intervals : (3.7475, 19.5325)
Quantitative, Two Tailed Test : 2000 / 2000 total statistics calculated
   Observed statistic : 2v1:0.0369
   Empirical p-value : 2v1:0.9735

*** Analysis2 ***   Loci : SNP1   Model : Rec   Type : Genotype

================= Contingency Table =================

Pheno Type  ---------------- Col(wt) ----------------
                   1(0)       2(1)      TOTAL

Case       :         32         16         48
Control    :         48         16         64
--
TOTAL      :         80         32        112


================= Quantitative Table =================

CoVar Mean  ---------------- Col(wt) ----------------
                   1(0)       2(1)  Row Total

CoVar-0    :     2.1387     2.1212     4.2598
--
Col TOTAL  :     2.1387     2.1212     4.2598


Chi-squared : 2000 / 2000 total statistics calculated
   Observed statistic : 0.9333
   Empirical p-value : 0.281
Odds Ratios, 2-Tailed Test : 2000 / 2000 total statistics calculated
   Observed statistic : 2v1:1.5
   Empirical p-value : 2v1:0.326
   Empirical Confidence Intervals : (0.6611, 3.4034)
Quantitative, Two Tailed Test : 2000 / 2000 total statistics calculated
   Observed statistic : 2v1:-0.1002
   Empirical p-value : 2v1:0.9265

*** Analysis3 ***   Loci : SNP1   Model : Additive   Type : Genotype

================= Contingency Table =================

Pheno Type  ---------------- Col(wt) ----------------
                   1(0)       2(1)       3(2)      TOTAL

Case       :          4         28         16         48
Control    :         28         20         16         64
--
TOTAL      :         32         48         32        112


================= Quantitative Table =================

CoVar Mean  ---------------- Col(wt) ----------------
                   1(0)       2(1)       3(2)  Row Total

CoVar-0    :       2.13     2.1444     2.1212     6.3956
--
Col TOTAL  :       2.13     2.1444     2.1212     6.3956


Chi-squared : 2000 / 2000 total statistics calculated
   Observed statistic : 17.4028
   Empirical p-value : 0
Chi-squared Trend : 2000 / 2000 total statistics calculated
   Observed statistic : 9.1875
   Empirical p-value : 0
Odds Ratios, 2-Tailed Test : 2000 / 2000, 2000 / 2000 total statistics calculated
   Observed statistic : 2v1:9.8 3v1:7
   Empirical p-value : 2v1:0 3v1:0
   Empirical Confidence Intervals : (3.9676, 24.206) (2.6667, 18.375)
Quantitative, Two Tailed Test : 2000 / 2000, 2000 / 2000 total statistics calculated
   Observed statistic : 2v1:0.0835 3v1:-0.0435
   Observed Overall Statistic : 0.0087
   Empirical p-value : 2v1:0.9325 3v1:0.963
   Empirical Overall p-value : 0.9895

*** Analysis4 ***   Loci : SNP1   Model : Allele   Type : Allele

================= Contingency Table =================

Pheno Type  ---------------- Col(wt) ----------------
                   1(0)       2(1)      TOTAL

Case       :         36         60         96
Control    :         76         52        128
--
TOTAL      :        112        112        224


================= Quantitative Table =================

CoVar Mean  ---------------- Col(wt) ----------------
                   1(0)       2(1)  Row Total

CoVar-0    :     2.9907     2.9127     5.9033
--
Col TOTAL  :     2.9907     2.9127     5.9033


Chi-squared : 2000 / 2000 total statistics calculated
   Observed statistic : 10.5
   Empirical p-value : 0
Odds Ratios, 2-Tailed Test : 2000 / 2000 total statistics calculated
   Observed statistic : 2v1:2.4359
   Empirical p-value : 2v1:0
   Empirical Confidence Intervals : (1.5657, 3.7898)
Quantitative, Two Tailed Test : 2000 / 2000 total statistics calculated
   Observed statistic : 2v1:-0.314
   Empirical p-value : 2v1:0.784

*** Analysis5 ***   Loci : SNP2   Model : Dom   Type : Genotype

================= Contingency Table =================

Pheno Type  ---------------- Col(wt) ----------------
                   1(0)       2(1)      TOTAL

Case       :          0         48         48
Control    :         48         16         64
--
TOTAL      :         48         64        112


================= Quantitative Table =================

CoVar Mean  ---------------- Col(wt) ----------------
                   1(0)       2(1)  Row Total

CoVar-0    :      2.118     2.1467     4.2646
--
Col TOTAL  :      2.118     2.1467     4.2646


Chi-squared : 2000 / 2000 total statistics calculated
   Observed statistic : 63
   Empirical p-value : 0
Odds Ratios, 2-Tailed Test : 0 / 2000 total statistics calculated
   Observed statistic : WARNING: reference cell has 0 value, **test** has not been performed.
   Empirical p-value : -
   Empirical Confidence Intervals : (-, -)
Quantitative, Two Tailed Test : 2000 / 2000 total statistics calculated
   Observed statistic : 2v1:0.1904
   Empirical p-value : 2v1:0.8735

*** Analysis6 ***   Loci : SNP2   Model : Rec   Type : Genotype

================= Contingency Table =================

Pheno Type  ---------------- Col(wt) ----------------
                   1(0)       2(1)      TOTAL

Case       :         16         16         32
Control    :         64          0         64
--
TOTAL      :         80         16         96


================= Quantitative Table =================

CoVar Mean  ---------------- Col(wt) ----------------
                   1(0)       2(1)  Row Total

CoVar-0    :     2.0892     2.3154     4.4046
--
Col TOTAL  :     2.0892     2.3154     4.4046


Chi-squared : 2000 / 2000 total statistics calculated
   Observed statistic : 38.4
   Empirical p-value : 0
Odds Ratios, 2-Tailed Test : 2000 / 2000 total statistics calculated
   Observed statistic : 2v1:-
   Empirical p-value : 2v1:0.001
   Empirical Confidence Intervals : (-, -)
Quantitative, Two Tailed Test : 1998 / 2000 total statistics calculated
   Observed statistic : 2v1:0.9647
   Empirical p-value : 2v1:0.3719

*** Analysis7 ***   Loci : SNP2   Model : Additive   Type : Genotype

================= Contingency Table =================

Pheno Type  ---------------- Col(wt) ----------------
                   1(0)       2(1)       3(2)      TOTAL

Case       :          0         32         16         48
Control    :         48         16          0         64
--
TOTAL      :         48         48         16        112


================= Quantitative Table =================

CoVar Mean  ---------------- Col(wt) ----------------
                   1(0)       2(1)       3(2)  Row Total

CoVar-0    :      2.118     2.0968     2.3154     6.5302
--
Col TOTAL  :      2.118     2.0968     2.3154     6.5302


Chi-squared : 2000 / 2000 total statistics calculated
   Observed statistic : 68.4444
   Empirical p-value : 0
Chi-squared Trend : 2000 / 2000 total statistics calculated
   Observed statistic : 65.7222
   Empirical p-value : 0
Odds Ratios, 2-Tailed Test : 0 / 2000 total statistics calculated
   Observed statistic : WARNING: reference cell has 0 value, **test** has not been performed.
   Empirical p-value : -
   Empirical Confidence Intervals : (-, -)
Quantitative, Two Tailed Test : 2000 / 2000, 1998 / 2000 total statistics calculated
   Observed statistic : 2v1:-0.1344 3v1:0.7961
   Observed Overall Statistic : 0.4516
   Empirical p-value : 2v1:0.903 3v1:0.457
   Empirical Overall p-value : 0.6707

*** Analysis8 ***   Loci : SNP2   Model : Allele   Type : Allele

================= Contingency Table =================

Pheno Type  ---------------- Col(wt) ----------------
                   1(0)       2(1)      TOTAL

Case       :         32         64         96
Control    :        112         16        128
--
TOTAL      :        144         80        224


================= Quantitative Table =================

CoVar Mean  ---------------- Col(wt) ----------------
                   1(0)       2(1)  Row Total

CoVar-0    :     3.1664     2.6747     5.8411
--
Col TOTAL  :     3.1664     2.6747     5.8411


Chi-squared : 2000 / 2000 total statistics calculated
   Observed statistic : 70.1037
   Empirical p-value : 0
Odds Ratios, 2-Tailed Test : 2000 / 2000 total statistics calculated
   Observed statistic : 2v1:14
   Empirical p-value : 2v1:0
   Empirical Confidence Intervals : (9.0769, 21.5932)
Quantitative, Two Tailed Test : 2000 / 2000 total statistics calculated
   Observed statistic : 2v1:-1.9212
   Empirical p-value : 2v1:0.65

Elapse Time : 0 h : 1 m : 0 s
