# Supplementary material for: PedGenie: meta genetic association testing in mixed family and case-control designs
Source: BMC Bioinformatics. 2007 Nov 15;8:448. doi: 10.1186/1471-2105-8-448 (PMC2200673; doi:10.1186/1471-2105-8-448)
Supplement: Additional file 1 — genie. A compressed archive file of Genie 2.4.2, including Genie.jar, genepi.jar, and all PedGenie example files. [file 1471-2105-8-448-S1.zip › Meta.summary]

ALL MARKERS  Trend  37853   0.066734 0.951 0.06444 0.756 2v1:1.026015 3v1:1.077316 2v1:0.808 3v1:0.862  (0.828462, 1.270676) (0.425045, 2.730554) 1.364459 0.483 1.250558 0.232 2v1:0.891857 3v1:0.876102 2v1:0.268 3v1:0.624  (0.730313, 1.089134) (0.491949, 1.560231) 0.342063 0.841 0.242709 0.633 2v1:1.057063 3v1:1.51009 2v1:0.704 3v1:0.584  (0.782767, 1.427478) (0, infinite) 0.228725 0.881 0.22252 0.623 2v1:0.968043 3v1:0.94027 2v1:0.594 3v1:0.766  (0.839801, 1.115869) (0.579792, 1.524872) 
ALL MARKERS  Trend  37853   0.06444 0.756 2v1:1.026015 3v1:1.077316 2v1:0.808 3v1:0.862  (0.828462, 1.270676) (0.425045, 2.730554) 1.250558 0.232 2v1:0.891857 3v1:0.876102 2v1:0.268 3v1:0.624  (0.730313, 1.089134) (0.491949, 1.560231) 0.242709 0.633 2v1:1.057063 3v1:1.51009 2v1:0.704 3v1:0.584  (0.782767, 1.427478) (0, infinite) 0.22252 0.623 2v1:0.968043 3v1:0.94027 2v1:0.594 3v1:0.766  (0.839801, 1.115869) (0.579792, 1.524872) 
