# Supplementary material for: PedGenie: meta genetic association testing in mixed family and case-control designs
Source: BMC Bioinformatics. 2007 Nov 15;8:448. doi: 10.1186/1471-2105-8-448 (PMC2200673; doi:10.1186/1471-2105-8-448)
Supplement: Additional file 2 — geniesource. A compressed archive file with Genie 2.4.2 source code only. [file 1471-2105-8-448-S2.zip]

Archive with 99 entries (99 files):
- edu/utah/med/genepi/app/rgen/CommandLine.java
- edu/utah/med/genepi/app/rgen/IOManager.java
- edu/utah/med/genepi/app/rgen/Main.java
- edu/utah/med/genepi/app/rgen/PedGenie.java
- edu/utah/med/genepi/app/rgen/Reporter.java
- edu/utah/med/genepi/app/rgen/Specification.java
- edu/utah/med/genepi/gchapext/GeneticDataSourceImp.java
- edu/utah/med/genepi/gchapext/LinkageDataSetExt.java
- edu/utah/med/genepi/gchapext/LinkageIndExt.java
- edu/utah/med/genepi/gchapext/LinkageLocusExt.java
- edu/utah/med/genepi/gchapext/LinkagePedDataExt.java
- edu/utah/med/genepi/gchapext/NumAlleleLocusExt.java
- edu/utah/med/genepi/gm/AllelePair.java
- edu/utah/med/genepi/gm/FreqDataSet.java
- edu/utah/med/genepi/gm/Gamete.java
- edu/utah/med/genepi/gm/GDefBuilder.java
- edu/utah/med/genepi/gm/GDef.java
- edu/utah/med/genepi/gm/GtypeBuilder.java
- edu/utah/med/genepi/gm/Gtype.java
- edu/utah/med/genepi/gm/GtypeMatcher.java
- edu/utah/med/genepi/gm/LocusImp.java
- edu/utah/med/genepi/gm/Ptype.java
- edu/utah/med/genepi/gm/Qdata.java
- edu/utah/med/genepi/io/DescentDumper.java
- edu/utah/med/genepi/io/GenoDataDumper.java
- edu/utah/med/genepi/io/HapDataLoader.java
- edu/utah/med/genepi/io/HaploDumper.java
- edu/utah/med/genepi/io/LineRecsDumper.java
- edu/utah/med/genepi/io/LpedParser.java
- edu/utah/med/genepi/io/ProbeMill.java
- edu/utah/med/genepi/io/ResourceResolver.java
- edu/utah/med/genepi/io/TDTDumper.java
- edu/utah/med/genepi/io/XLoader.java
- edu/utah/med/genepi/io/XUt.java
- edu/utah/med/genepi/ped/DataLoaderImp.java
- edu/utah/med/genepi/ped/Indiv.java
- edu/utah/med/genepi/ped/Marriage.java
- edu/utah/med/genepi/ped/PedData.java
- edu/utah/med/genepi/ped/PedDocument.java
- edu/utah/med/genepi/ped/Pedigree.java
- edu/utah/med/genepi/ped/PedQuery.java
- edu/utah/med/genepi/ped/QuantDocument.java
- edu/utah/med/genepi/ped/QuantIndiv.java
- edu/utah/med/genepi/ped/Study.java
- edu/utah/med/genepi/sim/AlleleFreqTopSim.java
- edu/utah/med/genepi/sim/DropSim.java
- edu/utah/med/genepi/sim/GeneCounterTopSim.java
- edu/utah/med/genepi/sim/GSimulator.java
- edu/utah/med/genepi/sim/HapFreqTopSim.java
- edu/utah/med/genepi/sim/HapMCDropSim.java
- edu/utah/med/genepi/sim/HapMCDropTogether.java
- edu/utah/med/genepi/sim/HapMCTopSim.java
- edu/utah/med/genepi/sim/HapMCTopTogether.java
- edu/utah/med/genepi/sim/HapPermutationDropSim.java
- edu/utah/med/genepi/sim/HapPermutationTopSim.java
- edu/utah/med/genepi/stat/CCAnalysis.java
- edu/utah/med/genepi/stat/CCStatImp.java
- edu/utah/med/genepi/stat/CCStat.java
- edu/utah/med/genepi/stat/CCStatRun.java
- edu/utah/med/genepi/stat/ChiSquared.java
- edu/utah/med/genepi/stat/ChiSquaredTrend.java
- edu/utah/med/genepi/stat/CMHChiSqTrend.java
- edu/utah/med/genepi/stat/CMHChiSquared.java
- edu/utah/med/genepi/stat/CombTDT.java
- edu/utah/med/genepi/stat/CombTDTTable.java
- edu/utah/med/genepi/stat/CombTDTTallier.java
- edu/utah/med/genepi/stat/ContingencyTable.java
- edu/utah/med/genepi/stat/ContingencyTallier.java
- edu/utah/med/genepi/stat/MetaChiSqTrend.java
- edu/utah/med/genepi/stat/MetaChiSquared.java
- edu/utah/med/genepi/stat/MetaOddsRatios.java
- edu/utah/med/genepi/stat/OddsRatios.java
- edu/utah/med/genepi/stat/ORCompTrackerExt.java
- edu/utah/med/genepi/stat/ORComparisonTracker.java
- edu/utah/med/genepi/stat/QuantComparisonTracker.java
- edu/utah/med/genepi/stat/Quantitative.java
- edu/utah/med/genepi/stat/QuantitativeTable.java
- edu/utah/med/genepi/stat/QuantitativeTallier.java
- edu/utah/med/genepi/stat/ResultImp.java
- edu/utah/med/genepi/stat/ScalarCompTracker.java
- edu/utah/med/genepi/stat/SibTDT.java
- edu/utah/med/genepi/stat/SibTDTTable.java
- edu/utah/med/genepi/stat/SibTDTTallier.java
- edu/utah/med/genepi/stat/StatUt.java
- edu/utah/med/genepi/stat/TableImp.java
- edu/utah/med/genepi/stat/TableMaker.java
- edu/utah/med/genepi/stat/TallierImp.java
- edu/utah/med/genepi/stat/TrioTDT.java
- edu/utah/med/genepi/stat/TrioTDTTable.java
- edu/utah/med/genepi/stat/TrioTDTTallier.java
- edu/utah/med/genepi/util/Counter.java
- edu/utah/med/genepi/util/EmpiricalRandomizer.java
- edu/utah/med/genepi/util/Enum.java
- edu/utah/med/genepi/util/GEException.java
- edu/utah/med/genepi/util/InstanceRecall.java
- edu/utah/med/genepi/util/IntIdentified.java
- edu/utah/med/genepi/util/MatrixInverter.java
- edu/utah/med/genepi/util/Randy.java
- edu/utah/med/genepi/util/Ut.java
