# Supplementary material for: PedGenie: meta genetic association testing in mixed family and case-control designs
Source: BMC Bioinformatics. 2007 Nov 15;8:448. doi: 10.1186/1471-2105-8-448 (PMC2200673; doi:10.1186/1471-2105-8-448)
Supplement: Additional file 2 — geniesource. A compressed archive file with Genie 2.4.2 source code only. [file 1471-2105-8-448-S2.zip › edu/utah/med/genepi/app/rgen/Main.java]

//******************************************************************************
// Main.java
//******************************************************************************
package edu.utah.med.genepi.app.rgen;

import java.util.Calendar;
import edu.utah.med.genepi.util.GEException;
import edu.utah.med.genepi.util.Ut;

//==============================================================================
/** Contains the main() method that runs a {@link PedGenie} object from the
 *  console.
 */
public class Main {

  private static String  application_id; 
  private static final String  application_version = "2.4";; 
  private static final boolean DBUG = true;
  public CommandLine   cl;

  //----------------------------------------------------------------------------
  public static void main(String[] args)
  {
    application_id = args[0];
    System.out.println(Ut.N + "***** " + application_id +
                       application_version + " *****" + Ut.N);

    Calendar creationDate = Calendar.getInstance();
    CommandLine cl = new CommandLine();
    if (!cl.parse(args))
      cl.exitWithUsage();

    try 
      {
        IOManager iom = new IOManager( application_id,
                                       application_version,
                                       cl.getSpecFile(),
                                       cl.getProperties(),
                                       creationDate );
        
        //new PedGenie(iom.getSpecification(), iom.getPedData()).run(iom);
        new PedGenie(iom.getSpecification(),
                     iom.getStudy(),
                     application_id ).run(iom);
      }
    catch (Exception e) {
      System.err.println(Ut.N + "<< " + application_id + 
                         application_version + " aborted. >>");
      if (DBUG || !(e instanceof GEException))
        e.printStackTrace();
      else
        System.err.println("Error: " + e.getMessage());
      System.err.println();
    }
  }
}
