# Supplementary material for: PedGenie: meta genetic association testing in mixed family and case-control designs
Source: BMC Bioinformatics. 2007 Nov 15;8:448. doi: 10.1186/1471-2105-8-448 (PMC2200673; doi:10.1186/1471-2105-8-448)
Supplement: Additional file 2 — geniesource. A compressed archive file with Genie 2.4.2 source code only. [file 1471-2105-8-448-S2.zip › edu/utah/med/genepi/app/rgen/PedGenie.java]

//******************************************************************************
// PedGenie.java
//******************************************************************************
package edu.utah.med.genepi.app.rgen;

import java.io.IOException;
import java.util.Map;
import edu.utah.med.genepi.ped.PedData;
import edu.utah.med.genepi.ped.Indiv;
import edu.utah.med.genepi.ped.PedQuery;
import edu.utah.med.genepi.ped.Study;
import edu.utah.med.genepi.sim.GSimulator;
import edu.utah.med.genepi.stat.CCAnalysis;
import edu.utah.med.genepi.util.GEException;
import alun.genio.LinkageParameterData;
import alun.genio.LinkageLocus;

//==============================================================================
/** The application class per-se, in that it embodies the core functionality as
 *  decoupled from IO.  Created by Main within the present package for running
 *  under a console, but potentially runnable by other means.
 */
public class PedGenie {

  private final GSimulator.Top     tSim;
  private final GSimulator.Drop    dSim;
  private final CCAnalysis[]       theAnalyses;
  private final int                nCycles;
  private int                      progMeter;
  private int                      numGDef;
  private String                   app_id;
  //private GDef                     gdef;

  //----------------------------------------------------------------------------
  //public PedGenie(Specification spec, PedData pd) throws GEException
  public PedGenie(Specification spec,
                  Study[] study,
                  String application_id ) 
         throws GEException
  {
    tSim = spec.getTopSim();
    dSim = spec.getDropSim();
    Map m = spec.getAllGlobalParameters();
    theAnalyses = spec.getCCAnalyses();
    nCycles = spec.getNumberOfSimulations();
    numGDef = spec.getGDef().getLocusCount();
    app_id = application_id;
    //gdef    = spec.getGDef();
    
    initializeSimulator(tSim, spec, study);
    initializeSimulator(dSim, spec, study);

    if (theAnalyses.length > 0)
    {
      System.out.println("Getting subjects...");

      for (int i = 0; i < theAnalyses.length; ++i)
        theAnalyses[i].setStudySubjects(study);
    }
  }

  //----------------------------------------------------------------------------
  public void run(IOManager io_mgr) throws GEException, IOException
  {
    start(io_mgr);

    System.out.println("Executing " + nCycles + " simulation cycles...");

    for (int icycle = 0; icycle < nCycles; ++icycle)
      update(icycle, io_mgr);

    if (!io_mgr.dumpingEnabled())
      System.out.println();

    io_mgr.writeReport();
  }

  //----------------------------------------------------------------------------
  public void start(IOManager iom) throws IOException
  {
    iom.dumpData(0);
    progMeter = 0;

    if (theAnalyses.length > 0)
      System.out.println("Starting analyses...");

    for (int i = 0; i < theAnalyses.length; ++i)
      theAnalyses[i].startStatRuns();
  }

  //----------------------------------------------------------------------------
  public void update(int icyc, IOManager iom) throws GEException, IOException
  {
    int index = 0;
    if ( app_id.equals("Ryan") )
      index = icyc; 
    tSim.simulateFounderGenotypes(index);
    dSim.simulateDescendantGenotypes(index);

    iom.dumpData(icyc + 1);
    if (icyc / (double) nCycles >= progMeter * 0.1)
    {
      if (!iom.dumpingEnabled())
        System.out.print(progMeter % 2 == 0 ? "/" : "\\");
      ++progMeter;
    }

    for (int i = 0; i < theAnalyses.length; ++i)
      theAnalyses[i].updateStatRuns(index);
  }

  //----------------------------------------------------------------------------
  //private void initializeSimulator(GSimulator gs, Specification sp, PedData pd)
  private void initializeSimulator( GSimulator gs,
                                    Specification sp,
                                    Study[] study )
          throws GEException
  {
    //gs.setUserParameters(sp.getAllGlobalParameters());
    gs.setUserParameters(sp.getAllGlobalParameters(), study);
    //gs.setPedData(pd);
    gs.setPedData();
    gs.setGDef(sp.getGDef());
    //  for ( int i = 0; i < theAnalyses.length; i++ )
    //  {
        try { gs.preProcessor(); }
        catch ( IOException e )
          { throw new GEException ( e.getMessage() ); }
     // }
  }
  //----------------------------------------------------------------------------
  /* GeneCounterTopSim implement GSimulator.Top
  public void geneCounter( Study[] study, LinkageParameterData lpd )
  {
    LinkageLocus[] loc = lpd.getLoci();
    FreqDataSet[][] freq = new FreqDataSet[numGDef][];
    // make sure genecounter and GDef are pointed at the same locus
    for ( int i = 0; i < numGDef; i++ )
    {
      GDef.Locus specLocus = gdef.getLocus();

      for ( int j = 0; j < loc.length; j++ )
      {
        if ( specLocus.getID() == j + 1 )
        {
          double[] freqvalues = loc[j].alleleFrequencies();
          freq[i] = new FerqDataSet[freqvalues.length];
          for ( int k = 0; k < freqvalues.length; k++ )
            freq[i][k] = new FreqDataSet( freqvalues[k],
                                          k+1,
                                          "GeneCounter" );
        }
      }
    }
  }
**/
}
