# Supplementary material for: PedGenie: meta genetic association testing in mixed family and case-control designs
Source: BMC Bioinformatics. 2007 Nov 15;8:448. doi: 10.1186/1471-2105-8-448 (PMC2200673; doi:10.1186/1471-2105-8-448)
Supplement: Additional file 2 — geniesource. A compressed archive file with Genie 2.4.2 source code only. [file 1471-2105-8-448-S2.zip › edu/utah/med/genepi/app/rgen/Reporter.java]

//******************************************************************************
// Reporter.java
//******************************************************************************
package edu.utah.med.genepi.app.rgen;

import java.io.*;
import java.util.Calendar;
import java.util.Map;
import java.util.Iterator;
import java.util.List;
import edu.utah.med.genepi.ped.Study;
import edu.utah.med.genepi.stat.CCAnalysis;
import edu.utah.med.genepi.stat.CCStatRun;
import edu.utah.med.genepi.stat.ResultImp;
import edu.utah.med.genepi.stat.ResultImp.Real;
import edu.utah.med.genepi.stat.SibTDTTable;
import edu.utah.med.genepi.stat.CombTDTTable;
import edu.utah.med.genepi.stat.QuantitativeTable;
import edu.utah.med.genepi.util.Ut;

//==============================================================================
public class Reporter {

  private static final int TABLE_WIDTH  = 75;
  private static final int LABEL_FWIDTH = 15;
  private static final int COL_FWIDTH   = 15;
  private static final int DIV_FWIDTH   = 3;
  private static int numSim;
  private static Calendar inDate;
  private PrintWriter pwReport, pwSummary;
  private String[] studyname, peddatasrc;
  private Map mparams;
  private int seed;

  //----------------------------------------------------------------------------
  Reporter ( String app_id, String app_ver, Specification spec,
             Study[] study, Calendar inCal,
             CCAnalysis[] a, String pathStem ) 
           throws IOException
  {
    mparams = spec.getAllGlobalParameters();
    String reporttype = ((String) mparams.get("report")).toLowerCase();
    seed = spec.getRseed();

    if ( "summary".equals(reporttype) )
    {
      File fsummary = Ut.fExtended(pathStem, "summary");
      pwSummary = new PrintWriter(
                  new BufferedWriter(new FileWriter(fsummary)), true);
      for ( int i = 0; i < a.length; i++ )
        summaryCCAnalysis(a[i]);
      closeReport(pwSummary, fsummary);
    }
    else if ( "both".equals(reporttype) )
    {
      File fsummary = Ut.fExtended(pathStem, "summary");
      File freport  = Ut.fExtended(pathStem, "report");
      pwSummary = new PrintWriter(
                  new BufferedWriter(new FileWriter(fsummary)), true);
      pwReport  = new PrintWriter(
                  new BufferedWriter(new FileWriter(freport)), true);
      reportHeaderInfo ( app_id, app_ver, spec, study, inCal );
      for ( int i = 0; i < a.length; i++ )
      {
        summaryCCAnalysis(a[i]);
        reportCCAnalysis(a[i]);
      }
      putElapseTime();
      closeReport(pwSummary, fsummary);
      closeReport(pwReport, freport);
    }
    else 
    {
      File freport  = Ut.fExtended(pathStem, "report");
      pwReport  = new PrintWriter(
                  new BufferedWriter(new FileWriter(freport)), true);
      reportHeaderInfo ( app_id, app_ver, spec, study, inCal );
      for ( int i = 0; i < a.length; i++ )
        reportCCAnalysis(a[i]);
      putElapseTime();
      closeReport(pwReport, freport);
    }
  }

  //----------------------------------------------------------------------------
  void reportHeaderInfo( String app_id, String app_ver, Specification spec, 
                         Study[] study,
                         //String[] datasrc_id, String[] stdname,
                         Calendar inCal )
  {
    System.out.println("starting reporter.....");
    studyname = new String[study.length];
    peddatasrc = new String[study.length];
    for ( int i = 0; i < study.length; i++ )
    {
      studyname[i]  = study[i].getStudyName();
      peddatasrc[i] = study[i].getPedData().getID();
    }

    pwReport.println("********** " + app_id + app_ver + " Report **********");
    pwReport.println("Created: " + inCal.getTime());
    pwReport.println("Specification from: " + spec.getName());
    pwReport.println("Data from: " + peddatasrc[0]);
    for ( int i = 1; i < peddatasrc.length; i++ )
      pwReport.println("           " + peddatasrc[i]);
  
    numSim = spec.getNumberOfSimulations();
    inDate = inCal;
    String[] pairs = new String[mparams.size()];
    int      ipair = 0;

    for (Iterator i = mparams.entrySet().iterator(); i.hasNext(); )
    {
      Map.Entry e = (Map.Entry) i.next();
      pairs[ipair++] = e.getKey() + "=" + e.getValue();
    }
    pwReport.println("Runtime global parameters: ");
    pwReport.print("  " + Ut.join(pairs, Ut.N + "  "));
    pwReport.println();
  }

  //----------------------------------------------------------------------------
  /**void reportCCAnalysis(CCAnalysis a)
  {
    if ( "both".equals(mparams.get("report")) )
      bothCCAnalysis(a);
    else
      summaryCCAnalysis(a);
  }
  */
  //----------------------------------------------------------------------------
  public void reportCCAnalysis(CCAnalysis a)
  {
    CCAnalysis.Table[][] tables = a.getObservedTable();
    
    /*String lociData, modelData, typeData;
    lociData = modelData = typeData = "";
    if ( (a.getMarkers()).length > 0 )
      lociData  = "   Loci : " + (Ut.join(a.getMarkers(), " " ));
    if ( (a.getModel()).length() > 0 )
      modelData = "   Model : " + a.getModel();
    if ( (a.getType()).length() > 0 )
      typeData  = "   Type : " + a.getType();
    */
    
    pwReport.println();
    pwReport.println(Ut.fit(" ", TABLE_WIDTH + 6, '_', false));
    pwReport.print(
      Ut.fit(" ", DIV_FWIDTH, '*', false)
      + "Analysis " + (a.getIndex() + 1)
      + Ut.fit(" ", DIV_FWIDTH, '*', true) 
      + "   Loci : " + (Ut.join(a.getMarkers(), " " ))
      + "   Model : " + a.getModel()
      + "   Type : " + a.getType() );
    pwReport.println();

    for ( int i = 0; i < tables.length; i++ )
    {
      pwReport.println();
      pwReport.println(
      Ut.fit(" ", DIV_FWIDTH, '*', false)
      + "Study : " + studyname[i] );
      pwReport.println();
      for ( int j = 0 ; j < tables[i].length; j++ )
      {
        if ( tables[i][j] != null && !(tables[i][j] instanceof SibTDTTable) ) 
        {
          int tablenamesize = ( tables[i][j].getTableName()).length();
          int tabpadsize    = ( TABLE_WIDTH - tablenamesize + 2) / 2;
          pwReport.println(Ut.fit(" ", tabpadsize, '=', false) +  
                        tables[i][j].getTableName() +
                        Ut.fit(" ", tabpadsize, '=', true ));
          putColumnDefinitions(tables[i][j]);
          putTableContents(tables[i][j]);
          pwReport.println();
        }
      }
      //putStatReports(a.getStatReports());
      putFullStatReports(a.getStatReports(i));
    }
    pwReport.println();
    putFullStatReports(a.getMetaReports());
  }

  //----------------------------------------------------------------------------
  public void summaryCCAnalysis (CCAnalysis a)
  {
    CCAnalysis.Table[][] tables = a.getObservedTable();
    String markers = Ut.join(a.getMarkers(), " " );
    pwSummary.print(markers + "  " + a.getModel() + "  " + seed + "  ");
    
    for ( int i = 0; i < tables.length; i++ )
      putSummaryStatReports( a.getStatReports(i) );
   
    putSummaryStatReports( a.getMetaReports() );
    pwSummary.println(" ");
  }
 
  //----------------------------------------------------------------------------
  void putElapseTime()
  {
    long[] times = getElapsedTime();
    pwReport.println();
    pwReport.println("Elapse Time : " + times[0] + " h : " + 
                     times[1] + " m : " +
                     times[2] + " s" );
  }
  //----------------------------------------------------------------------------
  void closeReport(PrintWriter pw, File file)
  {
    pw.close();
    System.out.println("Report written to '" + file + "'." + Ut.N);
  }

  //----------------------------------------------------------------------------
  private void putColumnDefinitions(CCAnalysis.Table t)
  {
    int colheadsize = (t.getColumnHeading()).length();
    int colpadsize = ( TABLE_WIDTH - colheadsize - LABEL_FWIDTH + 2) / 2 ;
    //int colpadsize = ( TABLE_WIDTH - colheadsize - LABEL_FWIDTH - 2 ) / 2 ;

    pwReport.println();
    pwReport.println(Ut.ljust(t.getRowHeading(), LABEL_FWIDTH) + " " +
                Ut.fit(" ", colpadsize, '-', false) + t.getColumnHeading() + 
                Ut.fit(" ", colpadsize, '-', true));
    pwReport.print(Ut.ljust(" ", LABEL_FWIDTH) +  " ");

    for (int i = 0, n = t.getColumnCount(); i < n; ++i)
      pwReport.print(
          Ut.rjust( t.getColumnLabelAt(i), COL_FWIDTH )
      );
    String tempTotal = "TOTAL";
    if ( t instanceof QuantitativeTable )
      tempTotal = "Row Total";
    pwReport.println(Ut.rjust(tempTotal, COL_FWIDTH));
    pwReport.println();
  }

  //----------------------------------------------------------------------------
  private void putTableContents(CCAnalysis.Table t)
  {
    for (int irow = 0; irow < t.getRowCount(); ++irow)
    {
      CCAnalysis.Table.Row row = t.getRowAt(irow);
      Number rowtotal = new Double(0.0);
      if ( row != null )
      {
        Number[] rowCells = row.getCells();
        String[] extraInfo = new String[rowCells.length];
        if ( t instanceof CombTDTTable ) 
          rowtotal = null;
        else if ( t instanceof QuantitativeTable )
        {
          Number[] tempCells  = row.getCells();
          int[]    tempCellsN = row.getCellsN();
          
          for ( int i = 0; i < rowCells.length; i++ )
          {
            rowCells[i] = new Double(tempCells[i].doubleValue() / (double) tempCellsN[i]);
            if ( Double.isNaN(tempCells[i].doubleValue()))
              rowCells[i] = new Double(0.0); 
            rowtotal = new Double(rowtotal.doubleValue() + rowCells[i].doubleValue());
            extraInfo[i] = "/" + tempCellsN[i];
          }
        }
        else
          rowtotal = t.getTotals().forRows()[irow];
        putTableContentLine(
      //row.getPtype().toString(), row.getCells(), t.getTotals().forRows()[irow]
                             row.getLabel(), rowCells, extraInfo, rowtotal);
      }
    }

    if ( t.getRowAt(0) != null )
    {
      Number[] cTotals = t.getTotals().forColumns();
      String[] extraTotalInfo = new String[cTotals.length];
      Number gTotal = t.getTotals().forTable();
      String tempTotal = "TOTAL";
      if ( t instanceof SibTDTTable || t instanceof CombTDTTable )
        gTotal = null;
      // Quantitative Table special case!
      if ( t instanceof QuantitativeTable )
      {
        Number[] colTotals = cTotals;
        gTotal = new Double(0.0);
	tempTotal = "Col TOTAL";
        QuantitativeTable q = (QuantitativeTable) t;
        QuantitativeTable.TotalsExt qtotals = ( QuantitativeTable.TotalsExt ) q.getTotals();
        int[] colcount = qtotals.forCol_counts();
        for ( int i = 0; i < q.getColumnCount(); i++ )
        {
          colTotals[i] = new Double(cTotals[i].doubleValue() / (double) colcount[i]);  
          if ( Double.isNaN(cTotals[i].doubleValue()) )
            colTotals[i] = new Double(0.0);
          cTotals[i] = colTotals[i];
          gTotal = new Double(gTotal.doubleValue() + colTotals[i].doubleValue());
        }
      }
      pwReport.println("--");
      putTableContentLine(tempTotal, cTotals, extraTotalInfo, gTotal );
    }

    if ( t.getAttachMessage() != null )
      pwReport.println(t.getAttachMessage());
    pwReport.println();
  }

  //----------------------------------------------------------------------------
  //private void putTableContentLine(String label, String[] vals, int total)
  // Change vals to String[] so we can pass cell value (quant) + count
  private void putTableContentLine(String label, Number[] vals, 
                                   String[] extraInfo, Number total)
  {
    pwReport.print(Ut.ljust(label, LABEL_FWIDTH) + ":");
    for (int i = 0; i < vals.length; ++i)
    {
    //  pwReport.print(Ut.rjust(vals[i], COL_FWIDTH));
      String printval;
      if ( vals[i] instanceof Double )
        printval = new ResultImp.Real(vals[i].doubleValue()).toString();
      else 
        printval = String.valueOf(vals[i]);

      if ( extraInfo[i] != null )
        printval = printval + extraInfo[i];

      pwReport.print(Ut.rjust(printval, COL_FWIDTH));
    }
    String printtotal = " ";
    if ( total != null )
    {
      if ( total instanceof Double )
        printtotal = new ResultImp.Real(total.doubleValue()).toString();
      else 
        printtotal = String.valueOf(total);
    }
    pwReport.println(Ut.rjust(printtotal, COL_FWIDTH));
  }

  //----------------------------------------------------------------------------
  private void putFullStatReports(CCStatRun.Report[] reports)
  {
    for (int i = 0; i < reports.length; ++i)
    {
      int[] validSim = reports[i].getNumSimulationReport(); 
      pwReport.print(reports[i].getTitle() + " : "); 
      for ( int j = 0; j < validSim.length; j++ ) 
      {
        pwReport.print( validSim[j] + " / " + numSim );
        if ( validSim.length > 1 && j != (validSim.length - 1) )
          pwReport.print(", ");
      }
      pwReport.println(" total statistics calculated");
      pwReport.println("   Observed statistic : " + reports[i].getObservationalReport());
      if ( reports[i].getObsExtraReport() != null )
        pwReport.println("   " + reports[i].getObsExtraReport());
      pwReport.println("   Empirical p-value : " + reports[i].getInferentialReport());
      if ( reports[i].getInfExtraReport() != null )
        pwReport.println("   " + reports[i].getInfExtraStatTitle() + " : " + reports[i].getInfExtraReport());
      if ( reports[i].getWarning() != null )
        pwReport.println("   " + reports[i].getWarning());
    }
  }

  //----------------------------------------------------------------------------
  private void putSummaryStatReports(CCStatRun.Report[] reports)
  {
    for (int i = 0; i < reports.length; ++i)
    {
      pwSummary.print(" " + reports[i].getObservationalReport());
      pwSummary.print(" " + reports[i].getInferentialReport());
      if ( reports[i].getInfExtraReport() != null )
        pwSummary.print(" " + reports[i].getInfExtraReport());
    }
  }

  //----------------------------------------------------------------------------
  public long[] getElapsedTime()
  {
    long outSecs  = Calendar.getInstance().getTimeInMillis();
    long inSecs   = inDate.getTimeInMillis();
    long diffSecs = outSecs - inSecs; 
    long hours    = diffSecs / ( 1000 * 60 * 60 );
    long mins     = diffSecs / ( 1000 * 60 ) - hours * 60;
    long secs     = diffSecs / 1000 - mins * 60; 
   
    return new long[] { hours, mins, secs };
  }
}
