# Supplementary material for: PedGenie: meta genetic association testing in mixed family and case-control designs
Source: BMC Bioinformatics. 2007 Nov 15;8:448. doi: 10.1186/1471-2105-8-448 (PMC2200673; doi:10.1186/1471-2105-8-448)
Supplement: Additional file 2 — geniesource. A compressed archive file with Genie 2.4.2 source code only. [file 1471-2105-8-448-S2.zip › edu/utah/med/genepi/app/rgen/Specification.java]

//******************************************************************************
// Specification.java
//******************************************************************************
package edu.utah.med.genepi.app.rgen;

import java.io.File;
import java.lang.Integer;
import java.util.List;
import java.util.ArrayList;
import java.util.Map;
import java.util.HashMap;
import java.util.TreeMap;
import java.util.Collections;
import java.util.Iterator;
import java.util.Random;
import org.xml.sax.EntityResolver;
import org.w3c.dom.Element;
import org.w3c.dom.NodeList;
import org.w3c.dom.NamedNodeMap;
import edu.utah.med.genepi.gm.GDef;
import edu.utah.med.genepi.gm.GDefBuilder;
import edu.utah.med.genepi.gm.Gtype;
import edu.utah.med.genepi.gm.GtypeMatcher;
import edu.utah.med.genepi.sim.GSimulator;
import edu.utah.med.genepi.stat.*; //d
import edu.utah.med.genepi.ped.PedData;
import edu.utah.med.genepi.ped.Study;
import edu.utah.med.genepi.io.XLoader;
import edu.utah.med.genepi.io.ResourceResolver;
import edu.utah.med.genepi.io.XUt;
import edu.utah.med.genepi.io.LineRecsDumper;
import edu.utah.med.genepi.io.DescentDumper;
import edu.utah.med.genepi.util.Randy;
import edu.utah.med.genepi.util.GEException;
import edu.utah.med.genepi.util.Ut;

//==============================================================================
/** Encapsulates the contents of an *.rgen specification file (an XML
 *  application).  It creates the objects needed by {@link PedGenie},
 *  according to the info found in the file.
 */
public class Specification {

  interface Tag {
    String DATAFILE = "datafile";
    String LOCUS    = "locus";
 //   String COVAR    = "covar";
    String PARAM    = "param";
    String CCTABLE  = "cctable";
    String COL      = "col";
    String G        = "g";
    String A        = "a";
  }
  interface Att {
    String NS               = "xmlns:ge";
    String NSIMS            = "nsims";
    String RSEED            = "rseed";
    String TOP              = "top";
    String DROP             = "drop";
    String REPORT           = "report";
    String PERCENT          = "percent";
    String NAME             = "name";
    String ID               = "id";
    String DIST             = "dist";
    String MARKER           = "marker";
    String ORDERED          = "ordered";
    String LOCI             = "loci";
    String STATS            = "stats";
    String METAS            = "metas";
    String MODEL            = "model";
    String TYPE             = "type";
    String WT               = "wt";
    String STUDYNAME	    = "studyname";
    String GENOTYPEDATA     = "genotypedata";
    String QUANTITATIVE     = "quantitative";
    String HAPLOTYPE        = "haplotype";
    String LINKAGEPARAMETER = "linkageparameter";
  }
  interface PName {
    String CCSTAT    = "ccstat";
    String DUMPER    = "dumper";
    String METASTAT  = "metastat";
    //String QUANTFILE = "quantfile";
    String COVAR     = "covar";
  }

  private static class ColumnImp implements CCAnalysis.Table.Column {
    private final GtypeMatcher[] gtMatchers;
    private final int            theWt;
    private final String 	 theType;
    private ColumnImp( List<GtypeMatcher> gt_matchers, 
                       int weight, String type)
    {
      gtMatchers = (GtypeMatcher[]) gt_matchers.toArray(new GtypeMatcher[0]);
      theWt = weight;
      theType = type;
    }
    /*
    public boolean subsumesGtype(Gtype gt)
    {
      for (int i = 0; i < gtMatchers.length; ++i)
      {
        if (gtMatchers[i].matchesGtype(gt))
          return true;
      }
      return false;
    }
    */
    public int subsumesGtype(Gtype gt) 
    {
      int value = 0;
      for ( int i = 0; i < gtMatchers.length; i++ )
      {
        value = gtMatchers[i].matchesType(gt, theType);
        if ( value > 0)
          return value;
      }
      return value;
    }
    public int getWeight() { return theWt; }
    public GtypeMatcher[] getGtypeMatcher() { return gtMatchers; }
    public String getType() { return theType; }
  }

  private static final EntityResolver DTD_RESOLVER = new ResourceResolver(
    "ge-rgen.dtd"
  );
  private static final String SPKG_SIM = Ut.pkgOf(GSimulator.class);
  private static final String SPKG_STAT = Ut.pkgOf(CCStat.class);
  private static final String SPKG_IO = Ut.pkgOf(XLoader.class);
  private static final String OPT_DISABLER = ".";

  private final String              nsURI;
  private final String              specName;
  private final Map<String, String> mParams    = new TreeMap<String, String>();
  private final GSimulator.Top      topSim;
  private final GSimulator.Drop     dropSim;
  private final GDef                gDef;
  private final List<Object>        lStats     = new ArrayList<Object>();
  private final List<Object>        lMetas     = new ArrayList<Object>();
  private final List<CCAnalysis>    lAnalyses  = new ArrayList<CCAnalysis>();
  private final List<String>        lcovarIDs  = new ArrayList<String>();
  private       Study[]             study;
  private final PedData.Printer     dataDumper;
  public  int[] 	    	    covarIDs  = null;
  public  int 			    newSeed;
  public  final int                 percent = 50;
  private final String 		    app_id;
  //public static File   	    quantfile; 

  //----------------------------------------------------------------------------
  Specification(File f, String appid, Map<String, String> prior_globals)
                throws GEException
  {
    app_id = appid;
    specName = f.getPath();

    Element edoc = new XLoader().loadDocumentElement(f, DTD_RESOLVER);
    nsURI = edoc.getNamespaceURI();

    mParams.putAll(getGlobalAttributes(edoc));
    mParams.putAll(getOptionalParameters(kidsOf(edoc, Tag.PARAM)));
    mParams.putAll(getLocusParameters(kidsOf(edoc, Tag.LOCUS)));
    mParams.putAll(prior_globals);

    // modified for random seed 
    String rseed = (String) mParams.get(Att.RSEED);
    if ( "random".equals(rseed.toLowerCase()) )  
      newSeed = new Random().nextInt(getNumberOfSimulations() * 100);
    else
      newSeed = Integer.parseInt(rseed);

    Randy.create((long) newSeed);

    //Randy.create((long) Integer.parseInt((String) mParams.get(Att.RSEED)));

    Object top = null, drop = null, dumper = null, 
           topAtt = null;
    int percent = 0;
    //if ( app_id.toLowerCase().equals("hapmc") )
    //{
    //  top  = newModule(SPKG_SIM, "HapMCTopSim");
    //  drop = newModule(SPKG_SIM, "HapMCDropSim");
    //}

    for (Iterator i = mParams.keySet().iterator(); i.hasNext();)
    {
      String name = ((String) i.next()).toLowerCase();
      //if (name.equals(Att.TOP) && !(app_id.toLowerCase().equals("hapmc")))
      if (name.equals(Att.TOP))
        top = newModule(SPKG_SIM, (String) mParams.get(name));
    //else if (name.equals(Att.DROP) && !(app_id.toLowerCase().equals("hapmc")))
      else if (name.equals(Att.DROP))
        drop = newModule(SPKG_SIM, (String) mParams.get(name));
      else if (name.equals(Att.PERCENT))
        percent = new Integer(mParams.get(name)).intValue();
      // attach ResultImp to each statistic and metastat
      else if (name.startsWith(PName.CCSTAT))
        lStats.add(newModule(SPKG_STAT, (String) mParams.get(name)));
      else if (name.startsWith(PName.METASTAT))
        lMetas.add(newModule(SPKG_STAT, (String) mParams.get(name)));
      else if (name.equals(PName.DUMPER))
        dumper = newModule(SPKG_IO, (String) mParams.get(name));
      //else if (name.equals(PName.QUANTFILE))
      //  quant = (String) mParams.get(name);
      else if (name.startsWith(PName.COVAR))
      {
        lcovarIDs.add((String) mParams.get(name));
      }
    }
    topSim = (GSimulator.Top) top;
    dropSim = (GSimulator.Drop) drop;
    dataDumper = (PedData.Printer) dumper;
 
    String[] covarids = (String[]) lcovarIDs.toArray(new String[0]);
    covarIDs = new int[covarids.length];
    for ( int i = 0; i < covarids.length; i++)
      covarIDs[i] = Integer.parseInt((String) covarids[i]);

    //covarIDs = getCovarParameters(kidsOf(edoc, Tag.COVAR));
    NodeList datafilelist = kidsOf(edoc, Tag.DATAFILE);
    buildStudy(datafilelist);
    gDef = buildGDef(kidsOf(edoc, Tag.LOCUS));
    buildAnalysisDefs(kidsOf(edoc, Tag.CCTABLE));
  }

  //----------------------------------------------------------------------------
  String getName() { return specName; }

  //----------------------------------------------------------------------------
  GSimulator.Top getTopSim() { return topSim; }

  //----------------------------------------------------------------------------
  GSimulator.Drop getDropSim() { return dropSim; }

  //----------------------------------------------------------------------------
  GDef getGDef() { return gDef; }

  //----------------------------------------------------------------------------
  CCAnalysis[] getCCAnalyses()
  {
    return (CCAnalysis[]) lAnalyses.toArray(new CCAnalysis[0]);
  }

  //----------------------------------------------------------------------------
  PedData.Printer getDataDumper() { return dataDumper; }

  //----------------------------------------------------------------------------
  int getNumberOfSimulations()
  {
    return Integer.parseInt((String) mParams.get(Att.NSIMS));
  }

  //----------------------------------------------------------------------------
  Map getAllGlobalParameters()
  {
    return Collections.unmodifiableMap(mParams);
  }

  //----------------------------------------------------------------------------
  private CCStat[] getCCStats()
  {
    return (CCStat[]) lStats.toArray(new CCStat[0]);
  }

  //----------------------------------------------------------------------------
  private CCStat[] getMetaStats()
  {
    return (CCStat[]) lMetas.toArray(new CCStat[0]);
  }

  //----------------------------------------------------------------------------
  public int getRseed()
  {
    return newSeed;
  }

  //----------------------------------------------------------------------------
  private Map<String, String> getGlobalAttributes(Element doc_elem)
  {
    Map<String, String>          m = new HashMap<String, String>();
    NamedNodeMap atts = doc_elem.getAttributes();

    for (int i = 0; i < atts.getLength(); ++i)
      m.put(atts.item(i).getNodeName(), atts.item(i).getNodeValue());
    m.remove("xmlns" + ":" + doc_elem.getPrefix());

    return m;
  }

  //----------------------------------------------------------------------------
  private Map<String, String> getOptionalParameters(NodeList nlparams)
  {
    Map<String, String> m = new HashMap<String, String>();
    for (int i = 0; i < nlparams.getLength(); ++i)
    {
      Element e = (Element) nlparams.item(i);
      String  value = e.getFirstChild().getNodeValue().trim();
      if (!value.startsWith(OPT_DISABLER))
        m.put(e.getAttribute(Att.NAME), value);
    }
    return m;
  }

  //----------------------------------------------------------------------------
  private int[] getCovarParameters(NodeList covarparams)
  {
    int[] covars = new int[covarparams.getLength()];
    for ( int i = 0 ; i < covarparams.getLength(); i++ )
    { 
      Element e = (Element) covarparams.item(i);
      covars[i] = Integer.parseInt((String) e.getAttribute(Att.ID));
    }
    return covars;
  }
  
  //----------------------------------------------------------------------------
  private Map<String, String> getLocusParameters(NodeList nlparams)
  {
    Map<String, String> m = new HashMap<String, String>();
    for (int i = 0; i < nlparams.getLength(); ++i)
    {
      Element e = (Element) nlparams.item(i);
      if ( e.getAttribute(Att.MARKER).length() == 0 )
        m.put("locus "+(i+1), e.getAttribute(Att.ID));
      else
        m.put("locus "+(i+1), e.getAttribute(Att.MARKER));
    }
    return m;
  }

  //----------------------------------------------------------------------------
  private void buildStudy(NodeList ndatafile) throws GEException
  {
    study = new Study[ndatafile.getLength()];
    for ( int i = 0; i < ndatafile.getLength(); i++ )
    {
      String stdname, genodata, hap, quant, par = null;
      Element edatafile = (Element) ndatafile.item(i);
      stdname  = XUt.stringAtt(edatafile, Att.STUDYNAME);
      genodata = XUt.stringAtt(edatafile, Att.GENOTYPEDATA);
      hap      = XUt.stringAtt(edatafile, Att.HAPLOTYPE);
      quant    = XUt.stringAtt(edatafile, Att.QUANTITATIVE);
      par      = XUt.stringAtt(edatafile, Att.LINKAGEPARAMETER);
      if ( genodata == null )
        new GEException ("Pedigree file attribute is missing in .rgen file");
      study[i] = new Study(stdname, genodata, quant, hap, par);
    }
  }
  //----------------------------------------------------------------------------
  private GDef buildGDef(NodeList nlloci) throws GEException
  {
    GDefBuilder gdb = new GDefBuilder();
    for (int i = 0; i < nlloci.getLength(); ++i)
    {
      Element elocus = (Element) nlloci.item(i);
      //  XUt.intAtt(elocus, Att.ID), XUt.doubleAtt(elocus, Att.DIST), true
      gdb.addLocus(
        XUt.intAtt(elocus, Att.ID), XUt.stringAtt(elocus, Att.MARKER), 
        XUt.doubleAtt(elocus, Att.DIST), true
      );
    }

    return gdb.build();
  }

  //----------------------------------------------------------------------------
  private void buildAnalysisDefs(NodeList nltables) throws GEException
  {
    //String ALLELECHISQUARED = ".AlleleChiSquared";
    //String ALLELEODDSRATIOS = ".AlleleOddsRatios";
    CCStat[] stats = getCCStats();
    CCStat[] metas = getMetaStats();
    int      nstats = stats.length;
    int      nmetas = metas.length;
    int      nloci = getGDef().getLocusCount();

    for (int itable = 0; itable < nltables.getLength(); ++itable)
    {
      Element                   etable = (Element) nltables.item(itable);
      int[]                     iloci = parseRefs(etable, Att.LOCI, nloci);
      int[]                     istats = parseRefs(etable, Att.STATS, nstats);
      int[]                     imetas = parseRefs(etable, Att.METAS, nmetas);
      String 			imodel = etable.getAttribute(Att.MODEL);
      String 			itype  = etable.getAttribute(Att.TYPE);
      NodeList                  nlcols = kidsOf(etable, Tag.COL);
      int                       ncols = nlcols.getLength();
      CCAnalysis.Table.Column[] cdefs = new CCAnalysis.Table.Column[ncols];
      List<String>        	lmarker = new ArrayList<String>();

      if ( itype.length() == 0 )
        itype = "Genotype";

      for ( int l = 0; l < iloci.length; l++ )
      {
        String markername = gDef.getLocus(iloci[l]).getMarker();
        if ( markername == null )
          markername = String.valueOf(gDef.getLocus(iloci[l]).getID());
        lmarker.add( markername );
      }
 
      if ( nloci == iloci.length )
      {
        lmarker.clear();
        lmarker.add(new String("ALL MARKERS"));
      }

      String[] markers = (String[]) lmarker.toArray(new String[0]);

      for (int icol = 0; icol < ncols; ++icol)
      {
        Element                   ecol = (Element) nlcols.item(icol);
        int                         wt = XUt.intAtt(ecol, Att.WT);
        NodeList                   nlg = kidsOf(ecol, Tag.G);
        List<GtypeMatcher> lgtmatchers = new ArrayList<GtypeMatcher>();

        for (int ig = 0, ng = nlg.getLength(); ig < ng; ++ig)
        {
          NodeList     nla = kidsOf((Element) nlg.item(ig), Tag.A);
          GtypeMatcher gtm = new GtypeMatcher(iloci);

          if (nla.getLength() != iloci.length)
            throw new GEException(
              elCountMsg(
                new String[] {Tag.CCTABLE, Tag.COL, Tag.G, Tag.A},
                new int[] {itable, icol, ig, nla.getLength()},
                iloci.length
              )
            );

          for (int ia = 0; ia < iloci.length; ++ia)
          {
            //String aa = nla.item(ia).getFirstChild().getNodeValue().trim();
            //System.out.println("matching pattern = " +
            //           nla.item(ia).getFirstChild().getNodeValue().trim());
            //if ( aa.matches("[^" + aa +"]"))
            //  System.out.println("matched");
            gtm.setRegex(
              ia, nla.item(ia).getFirstChild().getNodeValue().trim()
            );
          }

          lgtmatchers.add(gtm);
        }

        cdefs[icol] = new ColumnImp(lgtmatchers, wt, itype);
      }

      List<CCStat>	newStats = new ArrayList<CCStat>();
      for (int iistat = 0; iistat < istats.length; ++iistat)
           newStats.add(stats[istats[iistat]]);
      CCStat[] selected_stats = (CCStat[]) newStats.toArray(new CCStat[0]);

      List<CCStat>      newMetas = new ArrayList<CCStat>();
      for (int iimeta = 0; iimeta < imetas.length; ++iimeta)
           newMetas.add(metas[imetas[iimeta]]);
      CCStat[] selected_metas = (CCStat[]) newMetas.toArray(new CCStat[0]);

      lAnalyses.add(new CCAnalysis(itable, cdefs, markers, imodel, 
                                   selected_stats, selected_metas,
                                   itype,  covarIDs, percent, app_id));
    }
  }

  //----------------------------------------------------------------------------
  private int[] parseRefs(Element e, String attr_name, int nobjs)
  throws GEException
  {
    int[] ordinals = XUt.intsAtt(e, attr_name);
    if (ordinals != null) // if attribute specifying object subset present
      return Ut.mapAdd(ordinals, -1); // change indexing base from 1 to 0
    return Ut.identityArray(nobjs);   // otherwise reference all objects
  }

  //----------------------------------------------------------------------------
  //private static Object newModule(String sdefpkg, String classname)
  public static Object newModule(String sdefpkg, String classname)
  throws GEException
  {
    try {
      return Class.forName(
        classname.indexOf('.') == -1 ? (sdefpkg + "." + classname) : classname
      ).newInstance();
    } catch (Exception e) {
      throw new GEException("Can't get class instance: ", e);
    }
  }

  //----------------------------------------------------------------------------
  private String elCountMsg(String[] names, int[] indices, int expect)
  {
    List<String> l = new ArrayList<String>();
    for (int i = 0; i < names.length; ++i)
      l.add(names[i] + "[" + (indices[i] + 1));
    return expect + " elements expected ( " + Ut.join(l, " > ") + " )";
  }

  //----------------------------------------------------------------------------
  private NodeList kidsOf(Element e, String kid_elements_name)
  {
    return XUt.kidsOf(e, kid_elements_name, nsURI);
  }
  //----------------------------------------------------------------------------
  //public File getQuantfile ()
  //{
  //   return quantfile;
  //}
  //----------------------------------------------------------------------------
  public Study[] getStudy()
  {
    if ( study.length > 0 )
      return study;
    else return null;
  }
  
  //----------------------------------------------------------------------------
  public int[] getCovarIds()
  {
    return covarIDs;
  }
}
