# Supplementary material for: PedGenie: meta genetic association testing in mixed family and case-control designs
Source: BMC Bioinformatics. 2007 Nov 15;8:448. doi: 10.1186/1471-2105-8-448 (PMC2200673; doi:10.1186/1471-2105-8-448)
Supplement: Additional file 2 — geniesource. A compressed archive file with Genie 2.4.2 source code only. [file 1471-2105-8-448-S2.zip › edu/utah/med/genepi/gchapext/LinkageDataSetExt.java]

//******************************************************************************
// LinkageDataSetExt.java
//******************************************************************************
package edu.utah.med.genepi.gchapext;

import java.io.File;
import java.io.FileReader;
import java.io.BufferedReader;
import java.io.IOException;
import alun.genio.LinkageDataSet;
import alun.genio.LinkageFormatter;
import alun.genio.LinkagePedigreeData;
import alun.genio.LinkageParameterData;
import edu.utah.med.genepi.ped.Indiv;

//==============================================================================
/**
 This class holds the information from a standard Linkage parameter data file
 and a standard Linkage pedigree file.
*/
public class LinkageDataSetExt extends alun.genio.LinkageDataSet
{
	public LinkageDataSetExt (LinkageParameterData lpd,
                                  Indiv[] indiv,
                                  Indiv.GtSelector selector )
		throws IOException
	{
          super ();
	  LinkagePedigreeData ldd = new LinkagePedDataExt(lpd, indiv, selector);
	  set(lpd, ldd);
	}
}
