# Supplementary material for: PedGenie: meta genetic association testing in mixed family and case-control designs
Source: BMC Bioinformatics. 2007 Nov 15;8:448. doi: 10.1186/1471-2105-8-448 (PMC2200673; doi:10.1186/1471-2105-8-448)
Supplement: Additional file 2 — geniesource. A compressed archive file with Genie 2.4.2 source code only. [file 1471-2105-8-448-S2.zip › edu/utah/med/genepi/gchapext/LinkageIndExt.java]

//*****************************************************************************
// LinkageIndExt.java						27 January 2004
//*****************************************************************************
package edu.utah.med.genepi.gchapext;

import alun.genio.LinkageFormatter;
import alun.genio.LinkageIndividual;
import alun.genio.LinkageLocus;
import alun.genio.LinkageParameterData;
import alun.genio.LinkagePhenotype;
import edu.utah.med.genepi.ped.Indiv;
import edu.utah.med.genepi.gm.AllelePair;
import edu.utah.med.genepi.gm.Gtype;

//==============================================================================
// Reading pedigree data without columns - firstbornid, pasnextid, masnextid

public class LinkageIndExt extends LinkageIndividual
{
  int phenotype;
  int liabclass;
  // new LinkageIndExt with Indiv instead of LinkageFormatter

  //----------------------------------------------------------------------------
  public LinkageIndExt ( LinkageParameterData par,
                         Indiv ind,
			 boolean premake,
                         Indiv.GtSelector selector ) 
  {
    pedid = Integer.parseInt(ind.getPedigree().getPed_id());
    id    = Integer.parseInt(ind.getIndividual_id());
    
    if ( ind.getParent_Indiv("1") != null )
      paid  = Integer.parseInt(ind.getParent_Indiv("1").getIndividual_id());
 
    if ( ind.getParent_Indiv("2") != null )
      maid  = Integer.parseInt(ind.getParent_Indiv("2").getIndividual_id());

    sex   = Integer.parseInt(ind.getSex_id());
    phenotype = Integer.parseInt(ind.getPtype().getPtype_ID());
    liabclass = 1;
    LinkageLocus[] ll = (LinkageLocus[]) par.getLoci();
    LinkageLocusExt[] l = new LinkageLocusExt[ll.length];
    for ( int i = 0 ; i < ll.length; i++ )
    try 
    {
      l[i] = (LinkageLocusExt) ll[i];
    }
    catch ( Exception e )
    {
      System.out.println(e.getMessage());
    }
    pheno = new LinkagePhenotype[l.length];
   
    // retrieve genotype from individual's Gtype
    Gtype gt = ind.getGtype(selector);
    for ( int i = 0; i < pheno.length; i++ )
    {
      AllelePair ap = gt.getAllelePairAt(i);
      int a1 = Integer.parseInt(ap.getAlleleCode(true));
      int a2 = Integer.parseInt(ap.getAlleleCode(false));
      pheno[i] = l[i].readPhenotype(a1, a2);
    }
    comment = null;
  }

  //----------------------------------------------------------------------------
  public LinkageIndExt ( LinkageFormatter b, 
                         LinkageParameterData par )
  {
    pedid = b.nextInt();
    id = b.nextInt();
    paid = b.nextInt();
    maid = b.nextInt();
    sex = b.nextInt();
    //added phenotype and liab class 
    phenotype = b.nextInt();
    liabclass = b.nextInt();

    LinkageLocus [] l = par.getLoci();
    pheno = new LinkagePhenotype[l.length];

    for ( int i = 0; i< pheno.length; i++)
      pheno[i] = l[i].readPhenotype(b);

    comment = b.restOfLine();
  }

  //---------------------------------------------------------------------
  public LinkageIndExt ( LinkageFormatter b, 
                         LinkageParameterData par,
                         boolean indicator ) 
  { this(b, par); }
}
