# Supplementary material for: PedGenie: meta genetic association testing in mixed family and case-control designs
Source: BMC Bioinformatics. 2007 Nov 15;8:448. doi: 10.1186/1471-2105-8-448 (PMC2200673; doi:10.1186/1471-2105-8-448)
Supplement: Additional file 2 — geniesource. A compressed archive file with Genie 2.4.2 source code only. [file 1471-2105-8-448-S2.zip › edu/utah/med/genepi/gchapext/LinkageLocusExt.java]

package edu.utah.med.genepi.gchapext;

import alun.genio.LinkageLocus;
import alun.genio.LinkagePhenotype;
import alun.genio.NumberedAlleleLocus;
import alun.genio.NumberedAllelePhenotype;

public class LinkageLocusExt extends NumberedAlleleLocus 
{
  public LinkageLocusExt()
  {
    super();
  }

  public LinkagePhenotype readPhenotype ( int a, int b )
  {
    return new NumberedAllelePhenotype(this, a, b);
  }
}
