# Supplementary material for: PedGenie: meta genetic association testing in mixed family and case-control designs
Source: BMC Bioinformatics. 2007 Nov 15;8:448. doi: 10.1186/1471-2105-8-448 (PMC2200673; doi:10.1186/1471-2105-8-448)
Supplement: Additional file 2 — geniesource. A compressed archive file with Genie 2.4.2 source code only. [file 1471-2105-8-448-S2.zip › edu/utah/med/genepi/gm/AllelePair.java]

//******************************************************************************
// AllelePair.java
//******************************************************************************
package edu.utah.med.genepi.gm;

import edu.utah.med.genepi.util.IntIdentified;
import edu.utah.med.genepi.util.Randy;

//==============================================================================
public class AllelePair extends IntIdentified {

  static final AllelePair MISSING = new AllelePair("0", "0", 0.5, false);

  private final Randy  theRandomizer = Randy.getInstance();
  //private final int    a1Code, a2Code;
  private final String    a1Code, a2Code;
  private final double thetaVal;
  //private int          lastTransmission;
  private String          lastTransmission;

  //----------------------------------------------------------------------------
  //AllelePair(int a1, int a2, double locus_theta, boolean order_matters)
  AllelePair(String a1, String a2, double locus_theta, boolean order_matters)
  {
    super(encodeAllelePair(a1, a2, order_matters));
    a1Code = a1;
    a2Code = a2;
    thetaVal = locus_theta;
  }

  //----------------------------------------------------------------------------
  public String toString() { return a1Code + "/" + a2Code; }

  //----------------------------------------------------------------------------
  //public int getAlleleCode(boolean first) { return first ? a1Code : a2Code; }
  public String getAlleleCode(boolean first) { return first ? a1Code : a2Code; }

  //----------------------------------------------------------------------------
  //public boolean transmittedA1() { return lastTransmission == a1Code; }
  public boolean transmittedA1() { return lastTransmission.equals(a1Code); }

  //----------------------------------------------------------------------------
  //public int transmitAllele() { return transmitAllele(0.5); }
  public String transmitAllele() { return transmitAllele(0.5); }

  //----------------------------------------------------------------------------
  //public int transmitAllele(boolean adjacent_sent_a1)
  public String transmitAllele(boolean adjacent_sent_a1)
  {
    return transmitAllele(adjacent_sent_a1 ? (1.0 - thetaVal) : thetaVal);
  }

  //----------------------------------------------------------------------------
  //private int transmitAllele(double p_a1)
  private String transmitAllele(double p_a1)
  {
    return lastTransmission = getAlleleCode(theRandomizer.nextBoolean(p_a1));
  }

  //----------------------------------------------------------------------------
  //private static int encodeAllelePair(int a1, int a2, boolean ordered)
  private static String encodeAllelePair( String allele1,
                                          String allele2,
                                          boolean ordered )
  {
    int a1 = Integer.parseInt(allele1);
    int a2 = Integer.parseInt(allele2);
    if (ordered)
      return String.valueOf((a1 << 16) | a2);
    return String.valueOf(a1 > a2 ? (a1 * (a1 - 1) / 2 + a2) :
                                    (a2 * (a2 - 1) / 2 + a1));
  }
}
