# Supplementary material for: PedGenie: meta genetic association testing in mixed family and case-control designs
Source: BMC Bioinformatics. 2007 Nov 15;8:448. doi: 10.1186/1471-2105-8-448 (PMC2200673; doi:10.1186/1471-2105-8-448)
Supplement: Additional file 2 — geniesource. A compressed archive file with Genie 2.4.2 source code only. [file 1471-2105-8-448-S2.zip › edu/utah/med/genepi/gm/FreqDataSet.java]

//******************************************************************************
// FreqDataSet.java						
//******************************************************************************
package edu.utah.med.genepi.gm;

//------------------------------------------------------------------------------
public class FreqDataSet 
{
  double frequency = 0.0;
  String code = null;
  String createdFor = null;

  //----------------------------------------------------------------------------
  public FreqDataSet (double freq, String c, String s )
  { 
    frequency = freq;
    code  = c;
    createdFor = s;
  }
  
  //----------------------------------------------------------------------------
  public FreqDataSet (double freq, int i, String s ) 
  {
    this ( freq, String.valueOf(i), s);
  }
  
  //----------------------------------------------------------------------------
  public double getFrequency()
  { return frequency; }
  
  //----------------------------------------------------------------------------
  public String getCode()
  { return code; }

  //----------------------------------------------------------------------------
  public Object getCreatedFor()
  { return createdFor; }
}
