# Supplementary material for: PedGenie: meta genetic association testing in mixed family and case-control designs
Source: BMC Bioinformatics. 2007 Nov 15;8:448. doi: 10.1186/1471-2105-8-448 (PMC2200673; doi:10.1186/1471-2105-8-448)
Supplement: Additional file 2 — geniesource. A compressed archive file with Genie 2.4.2 source code only. [file 1471-2105-8-448-S2.zip › edu/utah/med/genepi/gm/Gamete.java]

//******************************************************************************
// Gamete.java
//******************************************************************************
package edu.utah.med.genepi.gm;

//==============================================================================
public class Gamete 
{
  //private final int[] myAlleles;
  private final String[] myAlleles;

  //----------------------------------------------------------------------------
  //public Gamete(int[] alleles)
  public Gamete(String[] alleles)
  {
    myAlleles = alleles;
  }

  //----------------------------------------------------------------------------
  //public int getAllele(int ilocus) { return myAlleles[ilocus]; }
  public String getAllele(int ilocus) { return myAlleles[ilocus]; }
}
