# Supplementary material for: PedGenie: meta genetic association testing in mixed family and case-control designs
Source: BMC Bioinformatics. 2007 Nov 15;8:448. doi: 10.1186/1471-2105-8-448 (PMC2200673; doi:10.1186/1471-2105-8-448)
Supplement: Additional file 2 — geniesource. A compressed archive file with Genie 2.4.2 source code only. [file 1471-2105-8-448-S2.zip › edu/utah/med/genepi/gm/GDefBuilder.java]

//******************************************************************************
// GDefBuilder.java
//******************************************************************************
package edu.utah.med.genepi.gm;

import java.util.List;
import java.util.ArrayList;
import java.util.Collections;

//==============================================================================
public class GDefBuilder {

  private final List lGDefLoci = new ArrayList();

  //----------------------------------------------------------------------------
  public void addLocus(int id, String marker, double distance, boolean ordered)
  {
    lGDefLoci.add(new LocusImp(id, marker, distance, ordered));
  }

  //----------------------------------------------------------------------------
  public GDef build()
  {
    return new GDef() {
      private final List lLoci = Collections.unmodifiableList(
        (List) ((ArrayList) lGDefLoci).clone()
      );
      private final GtypeBuilder gtBuilder = new GtypeBuilder(this);
      public int getLocusCount() { return lLoci.size(); }
      public Locus getLocus(int index) { return (Locus) lLoci.get(index);}
      public GtypeBuilder getGtypeBuilder() { return gtBuilder; }
    };
  }
}
