# Supplementary material for: PedGenie: meta genetic association testing in mixed family and case-control designs
Source: BMC Bioinformatics. 2007 Nov 15;8:448. doi: 10.1186/1471-2105-8-448 (PMC2200673; doi:10.1186/1471-2105-8-448)
Supplement: Additional file 2 — geniesource. A compressed archive file with Genie 2.4.2 source code only. [file 1471-2105-8-448-S2.zip › edu/utah/med/genepi/gm/GDef.java]

//******************************************************************************
// GDef.java
//******************************************************************************
package edu.utah.med.genepi.gm;

//==============================================================================
public interface GDef {
  public int getLocusCount();
  public Locus getLocus(int index);
  public GtypeBuilder getGtypeBuilder();
  public interface Locus {
    public int getID();
    public String getMarker();
    public double getTheta();
    public boolean alleleOrderIsSignificant();
    //public void addFrequency(Frequency[] freq);
    //public Frequency[] getFrequency();
  }
}
