# Supplementary material for: PedGenie: meta genetic association testing in mixed family and case-control designs
Source: BMC Bioinformatics. 2007 Nov 15;8:448. doi: 10.1186/1471-2105-8-448 (PMC2200673; doi:10.1186/1471-2105-8-448)
Supplement: Additional file 2 — geniesource. A compressed archive file with Genie 2.4.2 source code only. [file 1471-2105-8-448-S2.zip › edu/utah/med/genepi/gm/Gtype.java]

//******************************************************************************
// Gtype.java
//******************************************************************************
package edu.utah.med.genepi.gm;

import java.util.List;
import java.util.ArrayList;
import edu.utah.med.genepi.util.Ut;

//==============================================================================
public class Gtype {

  public final AllelePair[] aPairs;
  double haploFreq = 0.0;

  //----------------------------------------------------------------------------
  Gtype(AllelePair[] pairs) { aPairs = pairs; }

  /// Object operation re-imp ///

  //----------------------------------------------------------------------------
  public String toString()
  {
    List<AllelePair> l = new ArrayList<AllelePair>();
    for (int i = 0; i < aPairs.length; ++i)
    {
      AllelePair ap = aPairs[i];
      l.add(ap != null ? ap : AllelePair.MISSING);
    }
    return Ut.join(l, " ");
  }

  //----------------------------------------------------------------------------
  public double getGtPercent()
  {
    int nGtype = 0;
    // Return the percentage of non-missing Gtype 
    for ( int i = 0 ; i < aPairs.length; i++ )
    {
      AllelePair ap = aPairs[i];
      nGtype += ( ap != null ? 1 : 0 );
    }
    //System.out.println("nGtype : " + nGtype + "  aPairs : " + aPairs.length + "  result : " + (double) nGtype/(double) aPairs.length);
    return (double) nGtype / aPairs.length;
  }
   
  //----------------------------------------------------------------------------
  public double getGtPercent(int[] loci)
  {
    int nGtype = 0;
    // Return the percentage of non-missing Gtype 
    for ( int i = 0 ; i < loci.length; i++ )
    {
      AllelePair ap = aPairs[i];
      nGtype += ( ap != null ? 1 : 0 );
    }
    //System.out.println("nGtype : " + nGtype + "  aPairs : " + aPairs.length + "  result : " + (double) nGtype/(double) aPairs.length);
    return (double) nGtype / loci.length;
  }

  //----------------------------------------------------------------------------
  public void setHaploFrequency(double freq)
  {
    haploFreq = freq;
  }

  //----------------------------------------------------------------------------
  public double getHaploFrequency()
  {
    return haploFreq;
  }

  //----------------------------------------------------------------------------
  public AllelePair[] getAllelePairs() { return aPairs; }

  //----------------------------------------------------------------------------
  public AllelePair getAllelePairAt(int ilocus) { return aPairs[ilocus]; }

  //----------------------------------------------------------------------------
  public Gamete doMeiosis() // assert: all pairs non-null
  {
    //int[] alleles = new int[aPairs.length];
    String[] alleles = new String[aPairs.length];

    alleles[0] = aPairs[0].transmitAllele();
    for (int i = 1; i < alleles.length; ++i)
      alleles[i] = aPairs[i].transmitAllele(aPairs[i - 1].transmittedA1());

    return new Gamete(alleles);
  }
}
