# Supplementary material for: PedGenie: meta genetic association testing in mixed family and case-control designs
Source: BMC Bioinformatics. 2007 Nov 15;8:448. doi: 10.1186/1471-2105-8-448 (PMC2200673; doi:10.1186/1471-2105-8-448)
Supplement: Additional file 2 — geniesource. A compressed archive file with Genie 2.4.2 source code only. [file 1471-2105-8-448-S2.zip › edu/utah/med/genepi/gm/GtypeMatcher.java]

//******************************************************************************
// GtypeMatcher.java
//******************************************************************************
package edu.utah.med.genepi.gm;

import java.util.regex.Pattern;
import java.util.regex.PatternSyntaxException;
import edu.utah.med.genepi.util.GEException;

//==============================================================================
public class GtypeMatcher {

  public final int[]     iLoci;
  private final Pattern[] rxPatterns;

  //----------------------------------------------------------------------------
  public GtypeMatcher(int[] selected_locus_indices)
  {
    iLoci = selected_locus_indices;
    rxPatterns = new Pattern[iLoci.length];
  }

  //----------------------------------------------------------------------------
  public int matchesType( Gtype gt, String ag )
  {
    if ( ag.toLowerCase().matches("allele") )
    {
      return matchesAtype(gt);
    }
    else 
      return matchesGtype(gt);
  }

  //----------------------------------------------------------------------------
  //public boolean matchesGtype(Gtype gt)
  public int matchesGtype(Gtype gt)
  {
    if (gt == null)
      return 0;

    for (int i = 0; i < iLoci.length; ++i)
    {
      AllelePair ap = gt.getAllelePairAt(iLoci[i]);
      if (ap == null || !rxPatterns[i].matcher(ap.toString()).matches())
        return 0;
    }

    return 1;
  }

  //----------------------------------------------------------------------------
  public int matchesAtype(Gtype gt)
  {
    if ( gt == null )
      return 0;

    int[] allelematched = new int[2];
    allelematched[0] = allelematched[1] = 1;
    for (int i = 0; i < iLoci.length; ++i)
    {
      //int[] ac = new int[2];
      String[] ac = new String[2];

      AllelePair ap = gt.getAllelePairAt(iLoci[i]);
      if ( ap == null )
      { 
        allelematched[0] = allelematched[1] = 0;
        break;
      }
      // Phase data 
      ac[0] = ap.getAlleleCode(true);
      ac[1] = ap.getAlleleCode(false);
      for ( int j = 0; j < ac.length; j++ )
      {
        //if ( !rxPatterns[i].matcher(Integer.toString(ac[j])).matches() )
        if ( !rxPatterns[i].matcher(ac[j]).matches() )
	{
  	  allelematched[j] = 0;
          //break;
  	}
      }
    }
    int totalAllele = allelematched[0] + allelematched[1];
    return (allelematched[0] + allelematched[1]);
  }
  //----------------------------------------------------------------------------
  public void setRegex(int i, String regex) throws GEException
  {
    try { rxPatterns[i] = Pattern.compile(regex); }
    catch (PatternSyntaxException e) {
      throw new GEException(
        "invalid alleles regex '" + regex + "' for locus " + (iLoci[i] + 1), e
      );
    }
  }
}
