# Supplementary material for: PedGenie: meta genetic association testing in mixed family and case-control designs
Source: BMC Bioinformatics. 2007 Nov 15;8:448. doi: 10.1186/1471-2105-8-448 (PMC2200673; doi:10.1186/1471-2105-8-448)
Supplement: Additional file 2 — geniesource. A compressed archive file with Genie 2.4.2 source code only. [file 1471-2105-8-448-S2.zip › edu/utah/med/genepi/gm/Qdata.java]

//******************************************************************************
// Qdata.java
//******************************************************************************
package edu.utah.med.genepi.gm;

import java.util.List;
import java.util.ArrayList;
import edu.utah.med.genepi.util.Ut;

//==============================================================================
public class Qdata {

  private double[] qvals;

  //----------------------------------------------------------------------------
  public Qdata(double[] quants) 
  { qvals = quants; }

  //----------------------------------------------------------------------------
  public String toString()
  {
    List l = new ArrayList();
    for (int i = 0; i < qvals.length; ++i)
    {
      String qv = Double.toString(qvals[i]);
      l.add(qv);
    }
    return Ut.join(l, " ");
  }

  //----------------------------------------------------------------------------
  public double getQdata(int i)
  { return qvals[i]; }

}
