# Supplementary material for: PedGenie: meta genetic association testing in mixed family and case-control designs
Source: BMC Bioinformatics. 2007 Nov 15;8:448. doi: 10.1186/1471-2105-8-448 (PMC2200673; doi:10.1186/1471-2105-8-448)
Supplement: Additional file 2 — geniesource. A compressed archive file with Genie 2.4.2 source code only. [file 1471-2105-8-448-S2.zip › edu/utah/med/genepi/io/GenoDataDumper.java]

//******************************************************************************
// GenoDataDumper.java
//******************************************************************************
package edu.utah.med.genepi.io;

import java.io.PrintWriter;
import java.io.IOException;
import java.util.Iterator;
import edu.utah.med.genepi.ped.PedData;
import edu.utah.med.genepi.ped.Pedigree;
import edu.utah.med.genepi.ped.Indiv;
import edu.utah.med.genepi.gm.Gtype;
import edu.utah.med.genepi.gm.Qdata;

//==============================================================================
public class GenoDataDumper implements PedData.Printer {

  private Indiv.GtSelector gtSel;
  private int numloci;

  //----------------------------------------------------------------------------
  public String getType() { return "genodump"; }

  //----------------------------------------------------------------------------
  public void print(PedData pd, Indiv.GtSelector gs, int nloci, PrintWriter out)
  throws IOException
  {
    numloci = nloci;
    Pedigree[] peds = pd.getPedigrees();

    for (int iped = 0; iped < peds.length; ++iped)
    {
      Pedigree ped = peds[iped];
      for (Iterator indit = ped.getMembers().iterator(); indit.hasNext();)
      {
        Indiv ind = (Indiv) indit.next();
        Gtype gt = ind.getGtype(gs);
        //Qdata qd = ind.quant_val;
        String father = ((ind.getParent_Indiv("1") == null )  ? "0": ind.getParent_Indiv("1").getIndividual_id() );
        String mother = ((ind.getParent_Indiv("2") == null )  ? "0" : ind.getParent_Indiv("2").getIndividual_id() );
        String gt0;
        if ( gt == null )
        {
          gt0 = "0 0";
          for ( int i = 1; i < numloci; i++ )
            gt0 = gt0 + " " + "0 0";
        }
        else gt0 = gt.toString().replace("/", " ");

        // included liab 
        out.println(
          ped.getPed_id() + " " + ind.getIndividual_id() + " " + 
	  father + " " +  mother + " " + 
          ind.getSex_id() + " " + ind.getPtype().getID()
          + " " + ind.getLiab_id() + " " + gt0
        );
      }
    }
  }
}
