# Supplementary material for: PedGenie: meta genetic association testing in mixed family and case-control designs
Source: BMC Bioinformatics. 2007 Nov 15;8:448. doi: 10.1186/1471-2105-8-448 (PMC2200673; doi:10.1186/1471-2105-8-448)
Supplement: Additional file 2 — geniesource. A compressed archive file with Genie 2.4.2 source code only. [file 1471-2105-8-448-S2.zip › edu/utah/med/genepi/io/HapDataLoader.java]

//******************************************************************************
// HapDataLoader.java
//******************************************************************************
package edu.utah.med.genepi.io;

import java.io.File;
import java.io.FileReader;
import java.io.BufferedReader;
import java.io.IOException;
import java.util.Vector;
import java.util.StringTokenizer;
import edu.utah.med.genepi.gm.FreqDataSet;
import edu.utah.med.genepi.util.GEException;

//==============================================================================
public class HapDataLoader
{
  FreqDataSet[] freqdata = null;

  //----------------------------------------------------------------------------
  public void parse ( File file ) throws IOException
  {
    //if ( file == null )
    //  throw new IOException ("Missing Haplotype Frequency file, please specify");
    try 
    {
      BufferedReader     br = new BufferedReader(new FileReader(file));
      Vector<FreqDataSet> v = new Vector<FreqDataSet>();
      String              s;
      
      while ( (s = br.readLine()) != null )
      {
        double freq = 0.0;
        String hap = null;
        StringTokenizer st = new StringTokenizer(s);
        
        while (st.hasMoreTokens() )
        {
          freq = (Double.valueOf(st.nextToken())).doubleValue();
          hap  = st.nextToken();
        }
        
        v.addElement(new FreqDataSet(freq, hap, "HapFreqTopSim"));
      }
      br.close();
      freqdata = (FreqDataSet[]) v.toArray(new FreqDataSet[0]);
    }
    catch ( Exception e )
    {
      System.out.println("Failed to load Haplotype Frequency file" );
      e.printStackTrace();
    }
  }
  
  //----------------------------------------------------------------------------
  public FreqDataSet[] getHapFreq()
  { return freqdata; }
   
}
