# Supplementary material for: PedGenie: meta genetic association testing in mixed family and case-control designs
Source: BMC Bioinformatics. 2007 Nov 15;8:448. doi: 10.1186/1471-2105-8-448 (PMC2200673; doi:10.1186/1471-2105-8-448)
Supplement: Additional file 2 — geniesource. A compressed archive file with Genie 2.4.2 source code only. [file 1471-2105-8-448-S2.zip › edu/utah/med/genepi/io/LineRecsDumper.java]

//******************************************************************************
// LineRecsDumper.java
//******************************************************************************
package edu.utah.med.genepi.io;

import java.io.PrintWriter;
import java.io.IOException;
import java.util.Iterator;
import edu.utah.med.genepi.ped.PedData;
import edu.utah.med.genepi.ped.Pedigree;
import edu.utah.med.genepi.ped.Indiv;
import edu.utah.med.genepi.gm.Gtype;

//==============================================================================
public class LineRecsDumper implements PedData.Printer {

  private Indiv.GtSelector gtSel;

  //----------------------------------------------------------------------------
  public String getType() { return "rgend"; }

  //----------------------------------------------------------------------------
  public void print(PedData pd, Indiv.GtSelector gs, int nloci,
		    PrintWriter out)
  throws IOException
  {
    Pedigree[] peds = pd.getPedigrees();
    for (int iped = 0, npeds = peds.length; iped < npeds; ++iped)
    {
      Pedigree ped = peds[iped];
      for (Iterator indit = ped.getMembers().iterator(); indit.hasNext();)
      {
        Indiv ind = (Indiv) indit.next();
        Gtype gt = ind.getGtype(gs);
        out.println(
          ped + " " + ind + " " + ind.getPtype().getID()
          + " " + (gt != null ? gt.toString() : "")
        );
      }
    }
  }
}
