# Supplementary material for: PedGenie: meta genetic association testing in mixed family and case-control designs
Source: BMC Bioinformatics. 2007 Nov 15;8:448. doi: 10.1186/1471-2105-8-448 (PMC2200673; doi:10.1186/1471-2105-8-448)
Supplement: Additional file 2 — geniesource. A compressed archive file with Genie 2.4.2 source code only. [file 1471-2105-8-448-S2.zip › edu/utah/med/genepi/io/LpedParser.java]

//******************************************************************************
// LpedParser.java
//******************************************************************************
package edu.utah.med.genepi.io;

import java.io.File;
import java.io.FileReader;
import java.io.BufferedReader;
import java.io.IOException;
import edu.utah.med.genepi.ped.QuantDocument;
import edu.utah.med.genepi.ped.PedDocument;
import edu.utah.med.genepi.ped.PedData;
import edu.utah.med.genepi.ped.QuantIndiv;
import edu.utah.med.genepi.gm.GDef;
import edu.utah.med.genepi.gm.Qdata;
import edu.utah.med.genepi.gm.GtypeBuilder;
import edu.utah.med.genepi.util.GEException;

//==============================================================================
public class LpedParser implements PedDocument.FileParser {

  interface Col {
    int PED_ID  = 0;
    int IND_ID  = 1;
    int DAD_ID  = 2;
    int MOM_ID  = 3;
    int SEX_ID  = 4;
    int PHEN    = 5;
    int LIAB    = 6;
    int MARKER1 = 7;
  }

  //----------------------------------------------------------------------------
  public void parse
	( File fsource, QuantIndiv[] qInd, int[] quant_ids, 
          GDef def, int numSimData, PedData.Loader loader)
  throws IOException, GEException
  {
    BufferedReader 	in = new BufferedReader(new FileReader(fsource));
    int            	nmarkers = def.getLocusCount();
    int[]          	marcols = new int[nmarkers];
    //int 	   	ped_id, ind_id, dad_id, mom_id;
    String	   	pedid, indid, dadid, momid;
    Qdata 		quants_val = null;

    for (int i = 0; i < nmarkers; ++i)
      marcols[i] = Col.MARKER1 + (def.getLocus(i).getID() - 1) * 2;

    // skip possible header line in non-standard files (e.g., GE labouts)
    //if (in.readLine().matches("^\\s*\\d+\\s+\\d+.+$"))
    if (in.readLine().trim().startsWith("\\d"))
      in.reset();

    // load relevant data in remaining lines
    GtypeBuilder gt_builder = def.getGtypeBuilder();
    String       line;
    while ((line = in.readLine()) != null)
    {
      String[] tokens = line.trim().split("\\s+");
      for (int i = 0; i < nmarkers; ++i)
      {
        int col1 = marcols[i];
        gt_builder.addAllelePair(
          //Integer.parseInt(tokens[col1]),
          //Integer.parseInt(tokens[col1 + 1])
          tokens[col1],
          tokens[col1 + 1]
        );
      }
      
      //ped_id  = Integer.parseInt(tokens[Col.PED_ID]);
      //ind_id  = Integer.parseInt(tokens[Col.IND_ID]);
      //dad_id  = Integer.parseInt(tokens[Col.DAD_ID]);
      //mom_id  = Integer.parseInt(tokens[Col.MOM_ID]);
      pedid  = tokens[Col.PED_ID];
      indid  = tokens[Col.IND_ID];
      dadid  = tokens[Col.DAD_ID];
      momid  = tokens[Col.MOM_ID];

      if ( qInd != null )
      {
        double[] qt = new double[quant_ids.length];
        for ( int i = 0; i < quant_ids.length; i++ )
          qt[i] = 0.0;
        quants_val = new Qdata(qt);

        for ( int i = 0; i < qInd.length; i++ )
        {
          //if ( qInd[i].Ped_id == ped_id && qInd[i].Ind == ind_id )
          if ( qInd[i].ped_id.equals(pedid) && qInd[i].ind.equals(indid) )
            quants_val = qInd[i].quants;
        }
      }

      loader.loadIndividual(
        pedid,
        indid,
        dadid,
        momid,
        //Integer.parseInt(tokens[Col.SEX_ID]),
        //Integer.parseInt(tokens[Col.PHEN]),
        tokens[Col.SEX_ID],
        tokens[Col.PHEN],
        tokens[Col.LIAB],
        gt_builder.buildNext(),
        quants_val,
        numSimData
      );
    }

    in.close();
  }
}
