# Supplementary material for: PedGenie: meta genetic association testing in mixed family and case-control designs
Source: BMC Bioinformatics. 2007 Nov 15;8:448. doi: 10.1186/1471-2105-8-448 (PMC2200673; doi:10.1186/1471-2105-8-448)
Supplement: Additional file 2 — geniesource. A compressed archive file with Genie 2.4.2 source code only. [file 1471-2105-8-448-S2.zip › edu/utah/med/genepi/io/ResourceResolver.java]

//******************************************************************************
// ResourceResolver.java
//******************************************************************************
package edu.utah.med.genepi.io;

import java.io.IOException;
import java.net.URL;
import org.xml.sax.EntityResolver;
import org.xml.sax.InputSource;
import org.xml.sax.SAXException;

//==============================================================================
public class ResourceResolver implements EntityResolver {

  private final String entityID;
  private final URL    entityURL;

  //----------------------------------------------------------------------------
  public ResourceResolver(String entity_name)
  {
    entityID = entity_name;
    entityURL = getClass().getResource(
      entityID.startsWith("/") ? entityID : ("/" + entityID)
    );
  }

  //----------------------------------------------------------------------------
  public InputSource resolveEntity(String public_id, String system_id)
  throws SAXException, IOException
  {
    if (system_id != null && system_id.endsWith(entityID))
      return new InputSource(entityURL.openStream());
    return null;
  }
}
