# Supplementary material for: PedGenie: meta genetic association testing in mixed family and case-control designs
Source: BMC Bioinformatics. 2007 Nov 15;8:448. doi: 10.1186/1471-2105-8-448 (PMC2200673; doi:10.1186/1471-2105-8-448)
Supplement: Additional file 2 — geniesource. A compressed archive file with Genie 2.4.2 source code only. [file 1471-2105-8-448-S2.zip › edu/utah/med/genepi/io/XUt.java]

//******************************************************************************
// XUt.java
//******************************************************************************
package edu.utah.med.genepi.io;

import org.w3c.dom.Element;
import org.w3c.dom.NodeList;
import edu.utah.med.genepi.util.GEException;

//==============================================================================
public class XUt {

  //----------------------------------------------------------------------------
  public static NodeList kidsOf(Element e, String kids_name, String ns_uri)
  {
    //System.out.println("NSURI : " + ns_uri + ", kids_name : " + kids_name);
    return e.getElementsByTagNameNS(ns_uri, kids_name);
  }

  //----------------------------------------------------------------------------
  public static int intAtt(Element e, String att_name) throws GEException
  {
    String s = e.getAttribute(att_name);
    if (s.length() > 0)
      try { return Integer.parseInt(s); }
      catch (Exception ex) {throw new GEException(attErrMsg(att_name, s), ex);}
    return -1;
  }

  //----------------------------------------------------------------------------
  public static int[] intsAtt(Element e, String att_name) throws GEException
  {
    String s = e.getAttribute(att_name);
    if (s.length() > 0)
    {
      try {
        String[] ss = s.split("\\s");
        int[]    nn = new int[ss.length];
        for (int i = 0; i < nn.length; ++i)
          nn[i] = Integer.parseInt(ss[i]);
        return nn;
      } catch (Exception ex) {
        throw new GEException(attErrMsg(att_name, s), ex);
      }
    }
    return null;
  }

  //----------------------------------------------------------------------------
  public static String stringAtt(Element e, String att_name) throws GEException
  {
    String s = e.getAttribute(att_name);
    if (s.length() > 0)
    {
      try { return s; }
      catch ( Exception ex )
      { 
        throw new GEException(attErrMsg(att_name, s), ex);
      }
    }
    return null;
  }
  //----------------------------------------------------------------------------
  public static double doubleAtt(Element e, String att_name) throws GEException
  {
    String s = e.getAttribute(att_name);
    if (s.length() > 0)
      try { return Double.parseDouble(s); }
      catch (Exception ex) {throw new GEException(attErrMsg(att_name, s), ex);}
    return Double.NaN;
  }

  //----------------------------------------------------------------------------
  public static boolean booleanAtt(Element e, String att_name)
  throws GEException
  {
    String s = e.getAttribute(att_name);
    if (s.equals("true"))
      return true;
    if (s.equals("false"))
      return false;
    throw new GEException(attErrMsg(att_name, s));
  }

  //----------------------------------------------------------------------------
  public static String attErrMsg(String name, String val)
  {
    return "'" + name + "' attribute can't be '" + val + "'";
  }
}
