# Supplementary material for: PedGenie: meta genetic association testing in mixed family and case-control designs
Source: BMC Bioinformatics. 2007 Nov 15;8:448. doi: 10.1186/1471-2105-8-448 (PMC2200673; doi:10.1186/1471-2105-8-448)
Supplement: Additional file 2 — geniesource. A compressed archive file with Genie 2.4.2 source code only. [file 1471-2105-8-448-S2.zip › edu/utah/med/genepi/ped/Indiv.java]

//******************************************************************************
// Indiv.java
//******************************************************************************
package edu.utah.med.genepi.ped;

import java.util.List;
import java.util.ArrayList;
import edu.utah.med.genepi.gm.Ptype;
import edu.utah.med.genepi.gm.Gtype;
import edu.utah.med.genepi.gm.Qdata;
import edu.utah.med.genepi.ped.Marriage;
import edu.utah.med.genepi.util.IntIdentified;
import edu.utah.med.genepi.util.Enum;

//==============================================================================
public class Indiv extends IntIdentified {

  public static final class GtSelector extends Enum {
    //public static final GtSelector OBS = new GtSelector(0, "measured");
    //public static final GtSelector SIM = new GtSelector(1, "simulated");
    //public static final GtSelector ORG = new GtSelector(2, "original");
    public static final GtSelector OBS = new GtSelector("0", "measured");
    public static final GtSelector SIM = new GtSelector("1", "simulated");
    public static final GtSelector ORG = new GtSelector("2", "original");
    private static final int       N = Enum.instanceCount(GtSelector.class);
    //private GtSelector(int id, String label) { super(id, label); }
    private GtSelector(String id, String label) { super(id, label); }
    //public static GtSelector valueOf(int id) {
    public static GtSelector valueOf(String id) {
      GtSelector gs = (GtSelector) Enum.valueOf(id, GtSelector.class);
      return (GtSelector) Enum.valueOf(id, GtSelector.class);
    }
  }

  //private final int     	myId, sex_id;
  private final String     	myId, sex_id, myLiab;
  private Ptype   	        myPt;
  private final boolean 	amFounder;
  private Gtype[]       	simulatedGts;
  private Gtype 		observedGts;
  private Gtype 		originalGts;
  //private Gtype[]       	selectableGts = new Gtype[GtSelector.N];
  private List<Marriage>	lMarriages;
  public  Qdata			quant_val;
  public  Marriage 		parentMarriage;
  public  Pedigree 		myPed;

  //----------------------------------------------------------------------------
  //Indiv( Pedigree ped, int id, boolean is_founder, 
  //       Marriage parentMarr, int sex,
  //       Ptype pt, Gtype gt, Qdata quants )
  Indiv( Pedigree ped, String id, boolean is_founder, 
         Marriage parentMarr, String sex,
         Ptype pt, String liab, Gtype gt, Qdata quants, int numSimData )
  {
    super(id);
    myId = id;
    myPt = pt;
    myLiab = liab;
    //selectableGts[GtSelector.OBS.getID()] = gt;
    //selectableGts[GtSelector.ORG.getID()] = gt;
    observedGts = gt;
    originalGts = gt;
    amFounder = is_founder;
    quant_val = quants;
    sex_id = sex;
    parentMarriage = parentMarr;
    myPed = ped;
    simulatedGts = new Gtype[numSimData];
  }

  //----------------------------------------------------------------------------
  public boolean getIsFounder() { return amFounder; }

  //----------------------------------------------------------------------------
  public List getMarriages() { return lMarriages; }

  //----------------------------------------------------------------------------
  public Ptype getPtype() { return myPt; }

  //----------------------------------------------------------------------------
  public Pedigree getPedigree() { return myPed; }

  //----------------------------------------------------------------------------
  public void setNumSimulatedGtype ( int num )
  {
    if ( num != 0 )
      simulatedGts = new Gtype[num];
  }
    
  //----------------------------------------------------------------------------
  //public void setSimulatedGtype(Gtype gt)
  public void setSimulatedGtype(Gtype gt, int index)
  {
    simulatedGts[index] = gt;
    //selectableGts[Integer.parseInt(GtSelector.SIM.getID())] = gt;
  }

  //----------------------------------------------------------------------------
  public void setGtype(Gtype gt, GtSelector selector)
  {
    //selectableGts[GtSelector.OBS.getID()] = gt;
    if ( selector == GtSelector.OBS )
      observedGts = gt;
  }

  //----------------------------------------------------------------------------
  public Gtype getGtype(GtSelector gs)
  {
    return getGtype(gs, 0);
  }

  public Gtype getGtype(GtSelector gs, int index )
  {
    Gtype selectedGt = null;
    if ( gs == GtSelector.OBS )
       selectedGt = observedGts;
    else if ( gs == GtSelector.ORG )
       selectedGt = originalGts;
    else if ( gs == GtSelector.SIM )
       selectedGt = getSimulatedGtype(index);
    return selectedGt;
  }
    //return selectableGts[Integer.parseInt(gs.getID())];

  //----------------------------------------------------------------------------
  public Gtype getSimulatedGtype(int index)
  {
    return simulatedGts[index];
  }

  //----------------------------------------------------------------------------
  public Gtype[] getSimulatedGtype(GtSelector gs)
  {
    return simulatedGts; 
  }

  //----------------------------------------------------------------------------
  void addMarriage(Marriage m)
  {
    if (lMarriages == null)
      lMarriages = new ArrayList<Marriage>();

    lMarriages.add(m);
  }

  //----------------------------------------------------------------------------
  public Qdata getQuantVal() { return quant_val; }

  //----------------------------------------------------------------------------
  public String getIndividual_id() { return myId; }
  
  //----------------------------------------------------------------------------
  public String getSex_id() { return sex_id; }

  //----------------------------------------------------------------------------
  //public Indiv getParent_Indiv(int sex_id) 
  public Indiv getParent_Indiv(String sex_id) 
  { 
    //if ( sex_id == 2 )
    if ( sex_id.equals("2") || sex_id.equalsIgnoreCase("F") )
      return parentMarriage.getHer();
    else 
      return parentMarriage.getHim();
  }

  //----------------------------------------------------------------------------
  public Marriage getParentMarr ()
  {  return parentMarriage; }

  //----------------------------------------------------------------------------
  public void setPtype(Ptype ptype)
  { myPt = ptype; }

  //----------------------------------------------------------------------------
  public String getLiab_id()
  { return myLiab; }

}
