# Supplementary material for: PedGenie: meta genetic association testing in mixed family and case-control designs
Source: BMC Bioinformatics. 2007 Nov 15;8:448. doi: 10.1186/1471-2105-8-448 (PMC2200673; doi:10.1186/1471-2105-8-448)
Supplement: Additional file 2 — geniesource. A compressed archive file with Genie 2.4.2 source code only. [file 1471-2105-8-448-S2.zip › edu/utah/med/genepi/ped/PedData.java]

//******************************************************************************
// PedData.java
//******************************************************************************
package edu.utah.med.genepi.ped;

import java.io.PrintWriter;
import java.io.IOException;
import edu.utah.med.genepi.gm.Gtype;
import edu.utah.med.genepi.gm.Qdata;

//==============================================================================
public interface PedData {

  public String getID();
  public Pedigree[] getPedigrees();
  public Indiv[] getIndividuals(PedQuery.Predicate p);
  public Indiv[] getIndividuals(PedQuery.Predicate p, int percent);
  public Indiv[] getIndividuals(PedQuery.Predicate p, int percent, int[] loci);

  public interface Loader {
    //public void loadIndividual(int ped_id, int ind_id, int dad_id, int mom_id,
    //                           int sex_id, int ptype_id, Gtype gt, Qdata qt);
    public void loadIndividual(String ped_id, String ind_id, 
                               String dad_id, String mom_id,
                               String sex_id, String ptype_id,
                               String liab_id, Gtype gt,
                               Qdata qt, int numSimData);
  }

  public interface Printer {
    public String getType();
    public void print(PedData pd, Indiv.GtSelector gs, int nloci, 
                      PrintWriter out)
    throws IOException;
  }
}
