# Supplementary material for: PedGenie: meta genetic association testing in mixed family and case-control designs
Source: BMC Bioinformatics. 2007 Nov 15;8:448. doi: 10.1186/1471-2105-8-448 (PMC2200673; doi:10.1186/1471-2105-8-448)
Supplement: Additional file 2 — geniesource. A compressed archive file with Genie 2.4.2 source code only. [file 1471-2105-8-448-S2.zip › edu/utah/med/genepi/ped/PedDocument.java]

//******************************************************************************
// PedDocument.java
//******************************************************************************
package edu.utah.med.genepi.ped;

import java.io.*; //d
import java.util.List;
import java.util.ArrayList;
import edu.utah.med.genepi.gm.GDef;
import edu.utah.med.genepi.util.GEException;

//==============================================================================
public class PedDocument implements PedData {

  public interface FileParser {
    public void parse
          ( File fsource, QuantIndiv[] qInd, int[] quant_ids,
            GDef def, int numSimData, PedData.Loader loader)
    throws IOException, GEException;
  }

  private final GDef gDef;
  private Pedigree[] thePeds;
  private List       lIndivs;
  private String     sourceID;

  //----------------------------------------------------------------------------
  public PedDocument(GDef def)
  {
    gDef = def;
  }

  //----------------------------------------------------------------------------
  public void read(File f, QuantIndiv[] qInd, int[] covar_ids, 
                   int numSimData, FileParser p) 
	throws GEException
  {
    DataLoaderImp loader = new DataLoaderImp();

    try { p.parse(f, qInd, covar_ids, gDef, numSimData, loader); }
    catch (Exception e) {
      throw new GEException("can't parse '" + f + "'", e);
    }

    thePeds = (Pedigree[]) loader.buildPedigreeSet().toArray(new Pedigree[0]);
    lIndivs = new ArrayList();
    for (int i = 0; i < thePeds.length; ++i)
      lIndivs.addAll(thePeds[i].getMembers());
    sourceID = f.getPath();
  }

  /// PedData implementation ///

  //----------------------------------------------------------------------------
  public String getID() { return sourceID; }

  //----------------------------------------------------------------------------
  public Pedigree[] getPedigrees() { return thePeds; }

  //----------------------------------------------------------------------------
  public Indiv[] getIndividuals( PedQuery.Predicate p)
  {
    return (Indiv[]) PedQuery.hits(p, lIndivs).toArray(new Indiv[0]);
  }

  //----------------------------------------------------------------------------
  public Indiv[] getIndividuals( PedQuery.Predicate p, int percent)
  {
    return (Indiv[]) 
           PedQuery.hits(p, percent, lIndivs).toArray(new Indiv[0]);
  }
  //----------------------------------------------------------------------------
  public Indiv[] getIndividuals( PedQuery.Predicate p,
                                 int percent,
                                 int[] loci)
  {
    return (Indiv[]) 
           PedQuery.hits(p, percent, loci, lIndivs).toArray(new Indiv[0]);
  }
}
