# Supplementary material for: PedGenie: meta genetic association testing in mixed family and case-control designs
Source: BMC Bioinformatics. 2007 Nov 15;8:448. doi: 10.1186/1471-2105-8-448 (PMC2200673; doi:10.1186/1471-2105-8-448)
Supplement: Additional file 2 — geniesource. A compressed archive file with Genie 2.4.2 source code only. [file 1471-2105-8-448-S2.zip › edu/utah/med/genepi/ped/PedQuery.java]

//******************************************************************************
// PedQuery.java
//******************************************************************************
package edu.utah.med.genepi.ped;

import java.util.List;
import java.util.ArrayList;
import java.util.Collection;
import java.util.Collections;
import java.util.Iterator;
import edu.utah.med.genepi.gm.Ptype;

//==============================================================================
public class PedQuery {

  private static int percentage = 0;
  private static int[] markers = null;

  public interface Predicate {
    public boolean indivSatisfies(Indiv ind);
  }

  public static final Predicate IS_ANY = new Predicate() {
    public boolean indivSatisfies(Indiv ind) { return true; }
  };

  public static final Predicate IS_FOUNDER = new Predicate() {
    public boolean indivSatisfies(Indiv ind) { return ind.getIsFounder(); }
  };

  public static final Predicate IS_DESCENDANT = new Predicate() {
    public boolean indivSatisfies(Indiv ind) { return !ind.getIsFounder(); }
  };

  public static final Predicate IS_UNKNOWN = new Predicate() {
    public boolean indivSatisfies(Indiv ind) {
      return HAS_GTDATA.indivSatisfies(ind) && ind.getPtype() == Ptype.UNKNOWN;
    }
  };

  public static final Predicate IS_CASE = new Predicate() {
    public boolean indivSatisfies(Indiv ind) {
      return HAS_GTDATA.indivSatisfies(ind) && ind.getPtype() == Ptype.CASE;
    }
  };

  public static final Predicate IS_CONTROL = new Predicate() {
    public boolean indivSatisfies(Indiv ind) {
      return HAS_GTDATA.indivSatisfies(ind) && ind.getPtype() == Ptype.CONTROL;
    }
  };

  /*
  public static final Predicate IS_CASE_50 = new Predicate() 
  {
    public boolean indivSatisfies(Indiv ind) 
    {
      return GTPercent_50.indivSatisfies(ind) && ind.getPtype() == Ptype.CASE;
    }
  };

  public static final Predicate IS_CONTROL_50 = new Predicate()
  {
    public boolean indivSatisfies(Indiv ind)
    {
      return GTPercent_50.indivSatisfies(ind) && ind.getPtype() == Ptype.CONTROL;
    }
  };

  public static final Predicate HAS_GTDATA = new Predicate() {
    public boolean indivSatisfies(Indiv ind) 
    {
      return ind.getGtype(Indiv.GtSelector.OBS) != null;
    }
  };

  public static final Predicate GTPercent_50 = new Predicate() 
  {
    public boolean indivSatisfies(Indiv ind) 
    {
      return ind.getGtype(Indiv.GtSelector.OBS).getGtPercent() > 0.5;
    }
  };
  **/

  public static final Predicate HAS_GTDATA = new Predicate() 
  {
    public boolean indivSatisfies(Indiv ind) 
    {
      boolean returnVal = false;
      if (percentage == 0 && markers == null)
        return ind.getGtype(Indiv.GtSelector.OBS) != null;
      else if ( markers == null )
      {
        if (ind.getGtype(Indiv.GtSelector.ORG) != null)
          return ind.getGtype(Indiv.GtSelector.ORG).getGtPercent() >= 
                 (double) percentage / 100;
        return returnVal;
      }
      else 
      {
        //return ind.getGtype(Indiv.GtSelector.ORG).getGtPercent(markers) >= 
                 //(double) percentage / 100;
        if ( ind.getGtype(Indiv.GtSelector.ORG) != null )
        {
        double aa = ind.getGtype(Indiv.GtSelector.ORG).getGtPercent(markers); 
        //System.out.println("id " + ind.getIndividual_id() + " percent : " + aa );
        return aa >=  (double) percentage / 100;
        }
        return returnVal;
      }
    }
  };

  //----------------------------------------------------------------------------
  static List hits(Predicate p, Collection inds_in)
  {
    List<Indiv> inds_out = new ArrayList<Indiv>();

    for (Iterator i = inds_in.iterator(); i.hasNext(); )
    {
      Indiv ind = (Indiv) i.next();
      if (p.indivSatisfies(ind))
        inds_out.add(ind);
    }

    return Collections.unmodifiableList(inds_out);
  }

  //----------------------------------------------------------------------------
  static List hits( Predicate p,
                    int percent,
                    Collection inds_in )
  {
    percentage = percent;
    return (List) hits (p, inds_in);
  }

  //----------------------------------------------------------------------------
  static List hits( Predicate p,
                    int percent,
                    int[] loci,
                    Collection inds_in )
  {
    percentage = percent;
    markers    = loci;
    return (List) hits( p, inds_in);
  }

}
