# Supplementary material for: PedGenie: meta genetic association testing in mixed family and case-control designs
Source: BMC Bioinformatics. 2007 Nov 15;8:448. doi: 10.1186/1471-2105-8-448 (PMC2200673; doi:10.1186/1471-2105-8-448)
Supplement: Additional file 2 — geniesource. A compressed archive file with Genie 2.4.2 source code only. [file 1471-2105-8-448-S2.zip › edu/utah/med/genepi/ped/QuantIndiv.java]

//******************************************************************************
// QuantIndiv.java
//******************************************************************************
package edu.utah.med.genepi.ped;

import edu.utah.med.genepi.gm.Qdata;
import java.util.List;
import java.util.ArrayList;

//==============================================================================
public class QuantIndiv {

  //public int 		Ind, Ped_id;
  public String 	ind, ped_id;
  public Qdata 		quants;

  //----------------------------------------------------------------------------
  //QuantIndiv(int ped_id, int id, Qdata quant_val)
  QuantIndiv(String pedid, String id, Qdata quant_val)
  {
    ped_id = pedid;
    ind = id;
    quants = quant_val;
  }
 
}
