# Supplementary material for: PedGenie: meta genetic association testing in mixed family and case-control designs
Source: BMC Bioinformatics. 2007 Nov 15;8:448. doi: 10.1186/1471-2105-8-448 (PMC2200673; doi:10.1186/1471-2105-8-448)
Supplement: Additional file 2 — geniesource. A compressed archive file with Genie 2.4.2 source code only. [file 1471-2105-8-448-S2.zip › edu/utah/med/genepi/sim/AlleleFreqTopSim.java]

//******************************************************************************
// AlleleFreqTopSim.java
//******************************************************************************
package edu.utah.med.genepi.sim;

import java.io.IOException;
import java.util.Map;
import edu.utah.med.genepi.ped.Study;
import edu.utah.med.genepi.ped.PedData;
import edu.utah.med.genepi.ped.PedQuery;
import edu.utah.med.genepi.ped.Indiv;
import edu.utah.med.genepi.gm.GDef;
import edu.utah.med.genepi.gm.Gtype;
import edu.utah.med.genepi.gm.GtypeBuilder;
import edu.utah.med.genepi.gm.AllelePair;
import edu.utah.med.genepi.gm.FreqDataSet;
import edu.utah.med.genepi.util.Randy;
import edu.utah.med.genepi.util.EmpiricalRandomizer;
import edu.utah.med.genepi.util.GEException;

//==============================================================================
public class AlleleFreqTopSim implements GSimulator.Top {

  private   String                  samplemethod;
  private   PedQuery.Predicate	    pInSample = PedQuery.IS_ANY; 
                                    // default to all
  protected GDef 	  	    gdef;
  protected Indiv[][]		    founderInds, sampleInds;
  protected int[]                   nFounders, nSampleInds;
  protected GtypeBuilder            gtBuilder;
  protected EmpiricalRandomizer[][] randAlleleAt;
  //protected static Gtype[] 	    pedGtype;
  protected boolean[]		    hasFrequency;
  protected Randy 		    r;
  protected Study[]                 study;
  protected int 		    nStudy, nLoci;
  protected int 		    nSim = 0;

  //----------------------------------------------------------------------------
  public void preProcessor () throws IOException
  {}

  //----------------------------------------------------------------------------
  public void setUserParameters(Map m, Study[] std)
  {
    study  = std;
    nStudy = study.length;
    hasFrequency = new boolean[nStudy];
    // if founders-only sample specifically requested
    if ("founders".equals(m.get("top-sample")))
      pInSample = PedQuery.IS_FOUNDER; // use them instead of default
    samplemethod = (String) m.get("top-sample");
  }

  //----------------------------------------------------------------------------
  public void setPedData()
  {
    founderInds = new Indiv[nStudy][];
    sampleInds  = new Indiv[nStudy][];
    nFounders   = new int[nStudy];
    nSampleInds = new int[nStudy];

    for ( int i = 0; i < nStudy; i++ )
    {
      PedData pd = study[i].getPedData();
      founderInds[i] = pd.getIndividuals(PedQuery.IS_FOUNDER);
      sampleInds[i]  = pd.getIndividuals(pInSample);
      nFounders[i] = founderInds[i].length;
      nSampleInds[i] = sampleInds[i].length;
    }
      //founderInds = pd.getIndividuals(PedQuery.IS_FOUNDER);
      //nFounders = founderInds.length;
      //sampleInds = pd.getIndividuals(pInSample);
      //nSampleInds = sampleInds.length;
  }

  //----------------------------------------------------------------------------
  public void setGDef(GDef gd)
  {
    gdef = gd;
    nLoci = gd.getLocusCount();
    gtBuilder = gd.getGtypeBuilder();
    randAlleleAt = new EmpiricalRandomizer[nStudy][nLoci];
    //pedGtype = new Gtype[nSampleInds];
    
    for ( int i = 0; i < nStudy; i++ )
    {
    //if ( gdef.getLocus(0).getFrequency() == null )
    // check if the study has a Frequency attached to it
      hasFrequency[i] = true;
      if ( (study[i].getFreqDataSet()) == null || "all".equals(samplemethod) ||
             "founder".equals(samplemethod) )
        hasFrequency[i] = false;

      for (int j = 0; j < nLoci; j++)
          randAlleleAt[i][j] = new EmpiricalRandomizer(Randy.getInstance());

      // add all sample individual's Gtype to EmpiricalRandomizer's map and
      // then calculate the freq inside EmpiricalRandomizer
      for (int iind = 0; iind < nSampleInds[i]; ++iind)
      {
        Gtype gt = sampleInds[i][iind].getGtype(Indiv.GtSelector.OBS);
        if (gt != null)
        {
          for (int iloc = 0; iloc < nLoci; ++iloc)
          {
            AllelePair pair = gt.getAllelePairAt(iloc);
            if (pair != null)
            {
              //d opt: eliminate duplicate object creation; see notes
              randAlleleAt[i][iloc].sampleNext(
                    //new Integer(pair.getAlleleCode(true)) );
                    Integer.parseInt(pair.getAlleleCode(true)) );
              randAlleleAt[i][iloc].sampleNext(
                    //new Integer(pair.getAlleleCode(false)));
                    Integer.parseInt(pair.getAlleleCode(false)));
            }
          }
        }
      }
      for (int k = 0; k < nLoci; k++)
        randAlleleAt[i][k].closeSampling();
      
      // attach nAllele to each study
      study[i].setAlleleMap( getAlleleMap(i) );
    }
   
  }

  //----------------------------------------------------------------------------
  //public void setNumSimulation(int num)
  //{
  //  nSim = num;
  //}

  //----------------------------------------------------------------------------
  public void simulateFounderGenotypes(int index) throws GEException
  {
    for (int i = 0; i < nStudy; i++ )
    {
      for (int j = 0; j < nFounders[i]; j++)
      { 
        founderInds[i][j].setSimulatedGtype(randomGtype(i), index);
      }
    }
  }

  //----------------------------------------------------------------------------
  private Gtype randomGtype(int studyID) throws GEException
  {
    r = Randy.getInstance();
    for (int i = 0; i < nLoci; ++i)
    {
      //int allele1, allele2;
      String allele1, allele2;
      if ( hasFrequency[studyID] )
      {
        //Frequency[] freq = gdef.getLocus(i).getFrequency();
        FreqDataSet[][] freq = study[studyID].getFreqDataSet();
        FreqDataSet[] cumfreq = new FreqDataSet[freq[i].length];
        cumfreq[0] = freq[i][0];
        for ( int j = 1; j < freq[i].length; j++ )
        {
	  cumfreq[j] = new FreqDataSet( cumfreq[j-1].getFrequency() + 
                                        freq[i][j].getFrequency(),
                                        freq[i][j].getCode(),
                                        "random" ); 
        }
        //allele1 = new Integer(getRandomCode(cumfreq)).intValue();
        //allele2 = new Integer(getRandomCode(cumfreq)).intValue();
        allele1 = getRandomCode(cumfreq);
        allele2 = getRandomCode(cumfreq);
      }
      else
      {
        allele1 = String.valueOf(randAlleleAt[studyID][i].getNext());
        allele2 = String.valueOf(randAlleleAt[studyID][i].getNext());
      }
      gtBuilder.addAllelePair(allele1, allele2);
    }
    return gtBuilder.buildNext();
  }

  //----------------------------------------------------------------------------
  public String getRandomCode(FreqDataSet[] freq)
  {
    double randomNum = r.nextDouble();
    String randomCode = null;
    for ( int i = 0; i < freq.length; i++ )
    {
      if ( randomNum < freq[i].getFrequency() ) 
      {
        randomCode = freq[i].getCode();
        break;
      }
    }
    return randomCode;
  }
  //----------------------------------------------------------------------------
  public EmpiricalRandomizer[] getAlleleMap(int studyID)
  {
    return randAlleleAt[studyID];
  }
  //----------------------------------------------------------------------------
  //public static Gtype[] getPedGtype()
  //{  return pedGtype; }
}
