# Supplementary material for: PedGenie: meta genetic association testing in mixed family and case-control designs
Source: BMC Bioinformatics. 2007 Nov 15;8:448. doi: 10.1186/1471-2105-8-448 (PMC2200673; doi:10.1186/1471-2105-8-448)
Supplement: Additional file 2 — geniesource. A compressed archive file with Genie 2.4.2 source code only. [file 1471-2105-8-448-S2.zip › edu/utah/med/genepi/sim/GeneCounterTopSim.java]

//******************************************************************************
// GeneCounterTopSim.java
//******************************************************************************
package edu.utah.med.genepi.sim;

import java.io.IOException;
import edu.utah.med.genepi.gchapext.LinkageDataSetExt;
import edu.utah.med.genepi.gm.FreqDataSet;
import edu.utah.med.genepi.gm.GDef;
import edu.utah.med.genepi.ped.Study;
import edu.utah.med.genepi.ped.PedQuery;
import edu.utah.med.genepi.ped.PedData;
import edu.utah.med.genepi.ped.Indiv;
import alun.genio.LinkageDataSet;
import alun.genio.LinkageParameterData;
import alun.genio.LinkageLocus;
import alun.genio.GeneCounter;
//==============================================================================
public class GeneCounterTopSim extends HapFreqTopSim 
{
  LinkageParameterData lpd = null;
  int numGDef = 0;
  
  //----------------------------------------------------------------------------
  public GeneCounterTopSim()
  {
    super();
  }

  //----------------------------------------------------------------------------
  public void preProcessor ( Study study,
                             GDef  gDef,
                             Indiv.GtSelector selector )
         throws IOException
  {
    numGDef = gDef.getLocusCount();
    LinkageDataSet lds = null;
    PedData pd = study.getPedData();
    Indiv[] indiv = pd.getIndividuals(PedQuery.IS_ANY);
    lpd = study.getLinkageParameterData();
    if ( lpd == null )
      throw new IOException("Missing Linkage Parameter File, please specify");
    lds = new LinkageDataSetExt( lpd, indiv, Indiv.GtSelector.OBS );
    if ( lds != null )
    {
      lds.countAlleleFreqs();
      GeneCounter.geneCount(lds);
      LinkageLocus[] loc = lds.getParameterData().getLoci();
      FreqDataSet[][] freq = new FreqDataSet[numGDef][];

      // make sure genec unter and GDef are pointed at the same locus
      for ( int j = 0; j < numGDef; j++)
      {
        GDef.Locus specLocus = gDef.getLocus(j);
        for ( int i = 0; i < loc.length; i++ )
        {
          if ( specLocus.getID() == i + 1 )
          {
            double[] freqvalues = loc[i].alleleFrequencies();
            freq[j] = new FreqDataSet[freqvalues.length];
            for ( int k = 0 ; k < freqvalues.length; k++ )
              freq[j][k] = new FreqDataSet( freqvalues[k], k+1, "GeneCounter");
          }
        }
      }
      study.setFreqDataSet(freq);
    }
    else
    {
      System.out.println("Cannot process GeneCounter." );
      System.exit(0);
    }
  }

}
