# Supplementary material for: PedGenie: meta genetic association testing in mixed family and case-control designs
Source: BMC Bioinformatics. 2007 Nov 15;8:448. doi: 10.1186/1471-2105-8-448 (PMC2200673; doi:10.1186/1471-2105-8-448)
Supplement: Additional file 2 — geniesource. A compressed archive file with Genie 2.4.2 source code only. [file 1471-2105-8-448-S2.zip › edu/utah/med/genepi/sim/GSimulator.java]

//******************************************************************************
// GSimulator.java
//******************************************************************************
package edu.utah.med.genepi.sim;

import java.io.IOException;
import java.util.Map;
import edu.utah.med.genepi.ped.Study;
import edu.utah.med.genepi.ped.PedData;
import edu.utah.med.genepi.ped.Indiv;
import edu.utah.med.genepi.gm.GDef;
import edu.utah.med.genepi.util.GEException;

//==============================================================================
public interface GSimulator {
  public void setUserParameters(Map m, Study[] study);
  public void setPedData();
  public void setGDef(GDef gd);
  //public void setNumSimulatedData ( int num );
  public void preProcessor () throws IOException;
  public interface Top extends GSimulator {
    public void simulateFounderGenotypes(int index) throws GEException;
  }
  public interface Drop extends GSimulator {
    public void simulateDescendantGenotypes(int index) throws GEException;
  }
}
