# Supplementary material for: PedGenie: meta genetic association testing in mixed family and case-control designs
Source: BMC Bioinformatics. 2007 Nov 15;8:448. doi: 10.1186/1471-2105-8-448 (PMC2200673; doi:10.1186/1471-2105-8-448)
Supplement: Additional file 2 — geniesource. A compressed archive file with Genie 2.4.2 source code only. [file 1471-2105-8-448-S2.zip › edu/utah/med/genepi/sim/HapMCDropTogether.java]

//******************************************************************************
// HapMCDropTogether.java
//******************************************************************************
package edu.utah.med.genepi.sim;

import edu.utah.med.genepi.gchapext.GeneticDataSourceImp;
import edu.utah.med.genepi.ped.Study;
import edu.utah.med.genepi.ped.PedData;
import edu.utah.med.genepi.ped.PedQuery;
import edu.utah.med.genepi.ped.Indiv;
import edu.utah.med.genepi.ped.Indiv.GtSelector;
import edu.utah.med.genepi.util.GEException;
import alun.genio.GeneticDataSource;

//==============================================================================
public class HapMCDropTogether extends DropSim 
{

  //----------------------------------------------------------------------------
  public void simulateDescendantGenotypes(int index) throws GEException
  {
    super.simulateDescendantGenotypes(index);
    HapMCTopTogether top = new HapMCTopTogether();

    if ( nLoci > 1 )
    {
      for ( int i = 0 ; i < study.length; i++ )
      {
        Indiv.GtSelector selector = Indiv.GtSelector.SIM;
        PedData peddata = study[i].getPedData();
        Indiv[] anyIndiv = peddata.getIndividuals( PedQuery.IS_ANY );
        GeneticDataSource gds = new GeneticDataSourceImp( study[i],
                                                          anyIndiv,
                                                          selector,
                                                          index,
                                                          gdef );

        top.setPhasedData(gds, anyIndiv, selector, index, gdef);
      }
    }
  }
}
