# Supplementary material for: PedGenie: meta genetic association testing in mixed family and case-control designs
Source: BMC Bioinformatics. 2007 Nov 15;8:448. doi: 10.1186/1471-2105-8-448 (PMC2200673; doi:10.1186/1471-2105-8-448)
Supplement: Additional file 2 — geniesource. A compressed archive file with Genie 2.4.2 source code only. [file 1471-2105-8-448-S2.zip › edu/utah/med/genepi/sim/HapMCTopSim.java]

//******************************************************************************
// HapMCTopSim.java
//******************************************************************************
package edu.utah.med.genepi.sim;

import java.io.StringReader;
import java.io.BufferedReader;
import java.io.IOException;
import java.util.StringTokenizer;
import edu.utah.med.genepi.gchapext.GeneticDataSourceImp;
import edu.utah.med.genepi.gm.GDef;
import edu.utah.med.genepi.gm.Gtype;
import edu.utah.med.genepi.gm.AllelePair;
import edu.utah.med.genepi.gm.FreqDataSet;
import edu.utah.med.genepi.gm.GtypeBuilder;
import edu.utah.med.genepi.ped.Indiv;
import edu.utah.med.genepi.ped.PedData;
import edu.utah.med.genepi.ped.PedQuery;
import edu.utah.med.genepi.ped.Study;
import edu.utah.med.genepi.util.GEException;
import edu.utah.med.genepi.util.EmpiricalRandomizer;
//import alun.genio.LinkageParameterData;
import alun.genio.GeneticDataSource;
import alun.gchap.Observation;
import alun.gchap.MarkerObservation;
import alun.gchap.MultiLocusObservation;
import alun.gchap.HapFormatter;
//==============================================================================
public class HapMCTopSim extends HapFreqTopSim 
{
  Indiv[] caseIndiv, controlIndiv, anyIndiv = null;

  //----------------------------------------------------------------------------
  public HapMCTopSim()
  {
  }

  //----------------------------------------------------------------------------
  public void preProcessor () throws IOException
  {
    Indiv.GtSelector obs = Indiv.GtSelector.OBS;
    //Indiv.GtSelector org = Indiv.GtSelector.ORG;
    int nLoci = gdef.getLocusCount();
    for ( int i = 0; i < study.length; i++ )
    {
      PedData peddata       = study[i].getPedData();
      Indiv[] anyIndiv      = peddata.getIndividuals(PedQuery.IS_ANY);
      GeneticDataSource gds = new GeneticDataSourceImp( study[i],
                                                        anyIndiv,
                                                        obs,
                                                        0,
                                                        gdef );
      // calculate haplotype freq and update Study
      study[i].setFreqDataSet( getGCHapFreq(gds) );

      if ( nLoci > 1 )
      {
        caseIndiv    = peddata.getIndividuals(PedQuery.IS_CASE, 50);
        controlIndiv = peddata.getIndividuals(PedQuery.IS_CONTROL,50);
        GeneticDataSource casegds    = new GeneticDataSourceImp( study[i], 
                                                                 caseIndiv,
                                                                 obs,
                                                                 0,
                                                                 gdef );
        GeneticDataSource controlgds = new GeneticDataSourceImp( study[i],
                                                                 controlIndiv,
                                                                 obs,
                                                                 0,
                                                                 gdef );
 
        setPhasedData ( casegds, caseIndiv, obs, 0, gdef );
        setPhasedData ( controlgds, controlIndiv, obs, 0, gdef );
      }
    }
  }

  //----------------------------------------------------------------------------
  public Observation getObservation( GeneticDataSource gds )
  {
    MarkerObservation[] x =
      new MarkerObservation[gds.nLoci()];

    for ( int i = 0; i < x.length; i++ )
    {
      try
      {
      x[i] = new MarkerObservation( gds, i );
      }
      catch ( Exception e )
      { e.printStackTrace();}
    }

    Observation y = x[0];

    for ( int i = 1; i < x.length; i++ )
    {
      y = new MultiLocusObservation(y, x[i]);
    }

    //int its = y.geneCountToConvergence();
    y.getTrait().geneCount(1000);
    y.getTrait().downCode();

    //y.geneCountToConvergence();
    y.getTrait().geneCount(1000);
    y.getTrait().downCode();
    return y;
  }

  //----------------------------------------------------------------------------
  public FreqDataSet[] getGCHapFreq( GeneticDataSource gds )
  {
    Observation y = getObservation(gds);

    double[] freq = y.getTrait().getLocus().alleleFrequencies();
    String[] code = y.getTrait().getLocus().alleleNames();

    FreqDataSet[] freqdataset = new FreqDataSet[freq.length];
    for ( int i = 0; i < freqdataset.length; i++ )
    {
      freqdataset[i] = new FreqDataSet(freq[i], code[i], "HapMC");
    }
    return freqdataset;
  }

  //----------------------------------------------------------------------------
  public void setPhasedData ( GeneticDataSource gds,
                              Indiv[] indiv,
                              Indiv.GtSelector selector,
                              int index,
                              GDef gdef )
  {
    Observation y = getObservation(gds);

    GtypeBuilder gt_builder = gdef.getGtypeBuilder();

    String newHaplotype = HapFormatter.formatGuesses (y, gds);

    // need to setup a vector for pedid, indid, besta, bestb ? freq
    try
    {
      BufferedReader br = new BufferedReader( new StringReader(newHaplotype) );
      String firstline, line1, line2, line3;

      if ( (firstline = br.readLine()) != null )
      {
        while ( (line1 = br.readLine()) != null )
        {
          String pedid = null, indid = null,
                 besta = null, bestb = null,
                 freq = null;
          if ( line1.startsWith("Phenotype") )
          {
            StringTokenizer st = new StringTokenizer(firstline);
            pedid = st.nextToken();
            indid = st.nextToken();
            if ( ( line2 = br.readLine()) == null )
              System.out.println("failed to read Line 2 ");
            else if ( line2.startsWith("Best explanation") )
            {
              besta = br.readLine().trim();
              bestb = br.readLine().trim();
              freq  = br.readLine().trim().replace("%","");
            }
            if ( pedid != null && indid != null &&
                 besta != null && bestb != null )
            {
              for ( int j = 0; j < indiv.length; j++ )
              {
                //int ped = indiv[j].getPedigree().getPed_id();
                //int id = indiv[j].getIndividual_id();
                String ped = indiv[j].getPedigree().getPed_id();
                String id = indiv[j].getIndividual_id();
                //if ( ped == Integer.parseInt(pedid) &&
                //     id == Integer.parseInt(indid)  )
                if ( ped.equals(pedid) && id.equals(indid) )
                {
                  StringTokenizer a = new StringTokenizer(besta);
                  StringTokenizer b = new StringTokenizer(bestb);
                  while ( a.hasMoreTokens() && b.hasMoreTokens() )
                  {
                    String a1 = a.nextToken();
                    String a2 = b.nextToken();
                    //gt_builder.addAllelePair( Integer.parseInt(a1),
                    //                          Integer.parseInt(b1) );
                    gt_builder.addAllelePair( a1, a2 );
                  }
                  try
                  {
                    gt_builder.addHaploFrequency(
                               Double.valueOf(freq).doubleValue());
                    Gtype gt = gt_builder.buildNext();
                    if ( selector == Indiv.GtSelector.SIM )
                      indiv[j].setSimulatedGtype( gt, index );
                    else 
                      indiv[j].setGtype( gt, selector );
                  }
                  catch ( GEException g )
                  {
                    System.out.println("Failed to set Gtype for pedigree: " + ped + " indiv: " + id );
                  }
                  break;
                }
              } // end indiv for loop
            }
          } // end if startsWith Phenotype
          else
          {
            firstline = line1;
          }
        } // end of while loop
      }
    }
    catch ( IOException e )
    {
      System.out.println ( "Failed to build new Gtype for individual" );
      System.out.println( e + "\n" + e.getMessage() );
      e.printStackTrace();
    }
  }
}
