# Supplementary material for: PedGenie: meta genetic association testing in mixed family and case-control designs
Source: BMC Bioinformatics. 2007 Nov 15;8:448. doi: 10.1186/1471-2105-8-448 (PMC2200673; doi:10.1186/1471-2105-8-448)
Supplement: Additional file 2 — geniesource. A compressed archive file with Genie 2.4.2 source code only. [file 1471-2105-8-448-S2.zip › edu/utah/med/genepi/sim/HapMCTopTogether.java]

//******************************************************************************
// HapMCTopTogether.java
//******************************************************************************
package edu.utah.med.genepi.sim;

import java.io.StringReader;
import java.io.BufferedReader;
import java.io.IOException;
import java.util.StringTokenizer;
import edu.utah.med.genepi.gchapext.GeneticDataSourceImp;
import edu.utah.med.genepi.gm.GDef;
import edu.utah.med.genepi.gm.Gtype;
import edu.utah.med.genepi.gm.AllelePair;
import edu.utah.med.genepi.gm.FreqDataSet;
import edu.utah.med.genepi.gm.GtypeBuilder;
import edu.utah.med.genepi.ped.Indiv;
import edu.utah.med.genepi.ped.PedData;
import edu.utah.med.genepi.ped.PedQuery;
import edu.utah.med.genepi.ped.Study;
import edu.utah.med.genepi.util.GEException;
import edu.utah.med.genepi.util.EmpiricalRandomizer;
import alun.genio.GeneticDataSource;
import alun.gchap.Observation;
import alun.gchap.MarkerObservation;
import alun.gchap.MultiLocusObservation;
import alun.gchap.HapFormatter;
//==============================================================================
public class HapMCTopTogether extends HapMCTopSim 
{

  //----------------------------------------------------------------------------
  public HapMCTopTogether()
  {
  }

  //----------------------------------------------------------------------------
  public void preProcessor () throws IOException
  {
    Indiv.GtSelector obs = Indiv.GtSelector.OBS;
    int nLoci = gdef.getLocusCount();
    for ( int i = 0; i < study.length; i++ )
    {
      PedData peddata       = study[i].getPedData();
      Indiv[] anyIndiv      = peddata.getIndividuals(PedQuery.IS_ANY);
      GeneticDataSource gds = new GeneticDataSourceImp( study[i],
                                                        anyIndiv,
                                                        obs,
                                                        0,
                                                        gdef );
      // calculate haplotype freq and update Study
      study[i].setFreqDataSet( getGCHapFreq(gds) );

      if ( nLoci > 1 )
        setPhasedData ( gds, anyIndiv, obs, 0, gdef );
    }
  }

}
