# Supplementary material for: PedGenie: meta genetic association testing in mixed family and case-control designs
Source: BMC Bioinformatics. 2007 Nov 15;8:448. doi: 10.1186/1471-2105-8-448 (PMC2200673; doi:10.1186/1471-2105-8-448)
Supplement: Additional file 2 — geniesource. A compressed archive file with Genie 2.4.2 source code only. [file 1471-2105-8-448-S2.zip › edu/utah/med/genepi/sim/HapPermutationDropSim.java]

//******************************************************************************
// HapPermutationDropSim.java
//******************************************************************************
package edu.utah.med.genepi.sim;

import edu.utah.med.genepi.util.GEException;
//==============================================================================
public class HapPermutationDropSim extends DropSim 
{

  //----------------------------------------------------------------------------
  public void simulateDescendantGenotypes() throws GEException
  {
  }

}
