# Supplementary material for: PedGenie: meta genetic association testing in mixed family and case-control designs
Source: BMC Bioinformatics. 2007 Nov 15;8:448. doi: 10.1186/1471-2105-8-448 (PMC2200673; doi:10.1186/1471-2105-8-448)
Supplement: Additional file 2 — geniesource. A compressed archive file with Genie 2.4.2 source code only. [file 1471-2105-8-448-S2.zip › edu/utah/med/genepi/sim/HapPermutationTopSim.java]

//******************************************************************************
// HapPermutationTopSim.java
//******************************************************************************
package edu.utah.med.genepi.sim;

import java.io.IOException;
import java.util.Vector;
import java.util.Random;
import java.lang.reflect.Array;
import edu.utah.med.genepi.ped.Study;
import edu.utah.med.genepi.ped.Indiv;
import edu.utah.med.genepi.ped.PedData;
import edu.utah.med.genepi.ped.PedQuery;
import edu.utah.med.genepi.gm.Ptype;
import edu.utah.med.genepi.gm.GDef;
import edu.utah.med.genepi.util.GEException;
import alun.genio.LinkageParameterData;
//==============================================================================
public class HapPermutationTopSim extends HapMCTopSim 
{

  //----------------------------------------------------------------------------
  public HapPermutationTopSim()
  {
    super();
  }

  //----------------------------------------------------------------------------
  public void simulateFounderGenotypes() throws GEException
  {
    for ( int i = 0 ; i < nStudy; i++ )
    {
      PedData pd   = study[i].getPedData();
      Indiv[] caseIndiv    = pd.getIndividuals(PedQuery.IS_CASE);
      Indiv[] controlIndiv = pd.getIndividuals(PedQuery.IS_CONTROL);
      Indiv[] anyIndiv     = pd.getIndividuals(PedQuery.IS_ANY);
    
      // Random permute case / control status
      statusPermutation( caseIndiv, controlIndiv );

    if ( gdef == null )
      System.out.println("gdef is also null in Perm");

      for ( int j = 0; j < anyIndiv.length; j++ )
        anyIndiv[j].setGtype(anyIndiv[j].getGtype(Indiv.GtSelector.ORG),
                             Indiv.GtSelector.SIM ); 

      setPhasedData ( study[i], 
                      pd.getIndividuals(PedQuery.IS_CASE_50),
                      gdef,
                      Indiv.GtSelector.SIM );
      setPhasedData ( study[i],
                      pd.getIndividuals(PedQuery.IS_CONTROL_50),
                      gdef,
                      Indiv.GtSelector.SIM );

    }
  }

  //----------------------------------------------------------------------------
  public void statusPermutation ( Indiv[] caseIndiv, Indiv[] controlIndiv )
  {
    int nCase        = caseIndiv.length;
    int nControl     = controlIndiv.length;
    int nTotal       = nCase + nControl;
    boolean[] all    = new boolean[nTotal];
    Indiv[] allIndiv = new Indiv[nTotal];
    int permCase     = 0;
   
    for ( int i = 0; i < nCase; i++ )
      allIndiv[i] = caseIndiv[i];

    for ( int i = nCase; i < nTotal; i++ )
      allIndiv[i] = controlIndiv[i - nCase];

    Random random = new Random();

    // for testing set position to a fix number. 
    // The first run getBoolean is true, and all other runs should be false
    for ( int i = 0 ; i < all.length; i++ )
      Array.setBoolean(all, i , false);

    while ( permCase< nCase )
    {
      //double r = random.nextDouble();
      //int position = Math.round(new Float(r * (nTotal - 1))) ;
      int position = new Random().nextInt(nTotal);
      if ( !Array.getBoolean(all, position)) 
      {
        permCase += 1;
        Array.setBoolean( all, position, true );
      }
    }
    
    for ( int i = 0; i < all.length; i++ )
    {
      if ( Array.getBoolean(all, i) )
        allIndiv[i].setPtype(Ptype.CASE);
      else 
        allIndiv[i].setPtype(Ptype.CONTROL);
    }
  }

}
