# Supplementary material for: PedGenie: meta genetic association testing in mixed family and case-control designs
Source: BMC Bioinformatics. 2007 Nov 15;8:448. doi: 10.1186/1471-2105-8-448 (PMC2200673; doi:10.1186/1471-2105-8-448)
Supplement: Additional file 2 — geniesource. A compressed archive file with Genie 2.4.2 source code only. [file 1471-2105-8-448-S2.zip › edu/utah/med/genepi/stat/CCAnalysis.java]

//*****************************************************************************
// CCAnalysis.java
//*****************************************************************************
package edu.utah.med.genepi.stat;

import java.util.List;
import java.util.ArrayList;
import edu.utah.med.genepi.ped.*;
import edu.utah.med.genepi.gm.*;
import edu.utah.med.genepi.io.ProbeMill;
import edu.utah.med.genepi.util.Ut;

//=============================================================================
public class CCAnalysis {

  public interface Table {
    public int getColumnCount();
    public Column getColumnAt(int index);
    public Row getRowAt(int index);
    public Row getRowFor(Ptype pt);
    public Totals getTotals();
    public String getTableName();
    public String getColumnHeading();
    public String getRowHeading();
    public String getColumnLabelAt(int index);
    public int getRowCount();
    public String getAttachMessage();
    public interface Column {
      public int subsumesGtype(Gtype gt);
      public int getWeight();
      public String getType();
      public GtypeMatcher[] getGtypeMatcher();
    }
    public interface Row {
      public Ptype getPtype();
      public Number[] getCells();
      public String getLabel();
      public int[] getCellsN();
    }
    public interface Totals {
      //public int[] forColumns();
      //public int[] forRows();
      //public int forTable();
      public Number[] forColumns();
      public Number[] forRows();
      public Number forTable();
    }
  }
 
  private Study[]               study;
  private int 			nstudy, nstats, nmetas, percent, nloci;
  private PedData               pedData;
  private final int		myIndex;
  private final String[]	myMarkers;
  private final String	 	myModel, myType;
  private CCStat[]              ccstat, metastat;
  private CCStatRun[][]	        statRuns;
  private CCStatRun[]	        metaRuns;
  private final int[]		colWeights;
  private final int		iRefCol;
  private static int[]  	quantids;
  private Indiv[]		caseInds, controlInds, unknownInds;
  //private Table			observedTable, trioTDTTable;
  private Table.Column[]        col_def;
  private Table[][]		observedTable;
  private int[]  		loci;
  private String		application_id;

  //---------------------------------------------------------------------------
  public CCAnalysis(int index, Table.Column[] column_defs, String[] markers,
                    String model, CCStat[] stats, CCStat[] metas,
                    String type, int[] quantIDs, int percentage, String app_id)
  {
    myIndex = index;
    myMarkers = markers;
    myModel = model;
    myType = type;
    ccstat = stats;
    nstats = stats.length;
    metastat = metas;
    nmetas = metas.length;
    col_def = column_defs;
    percent = percentage;
    application_id = app_id;
    if ( quantIDs != null )
      quantids = quantIDs;
    else 
      quantids = new int[1];
    //gpTallier = new GPTallier(
    //  new Ptype[] { Ptype.CASE, Ptype.CONTROL }, column_defs );
    //if ( quantids != null )
    //  quantTallier = new QuantTallier ( quantids, column_defs );
    colWeights = extractWeights(column_defs);
    iRefCol = Ut.indexOfMin(colWeights);

    /*
    statRuns = new CCStatRun[nstudy][nstats];
    for ( int i = 0; i < nstudy; i++ )
    {
      for (int j = 0; j < nstats; ++j)
      {
        statRuns[i][j] = new CCStatRun(this, stats[j], null);
      }
    }
    */
  }

  //---------------------------------------------------------------------------
  public int[] getLoci() 
  {
    GtypeMatcher[] gtm = col_def[0].getGtypeMatcher();
    return gtm[0].iLoci;
  }
    
  //---------------------------------------------------------------------------
  public int getIndex() { return myIndex; }

  //---------------------------------------------------------------------------
  public String[] getMarkers() { return myMarkers; }

  //---------------------------------------------------------------------------
  public String getModel() { return myModel; }

  //---------------------------------------------------------------------------
  public String getType() { return myType; }

  //---------------------------------------------------------------------------
  public int[] getColumnWeights() { return colWeights; }

  //---------------------------------------------------------------------------
  public int getReferenceColumnIndex() { return iRefCol; }

  //---------------------------------------------------------------------------
  //public Table[][] getTables() { return ltable; }

  //---------------------------------------------------------------------------
  public Table[][] getObservedTable() { return observedTable; }

  //---------------------------------------------------------------------------
  //public Table getTrioTDTTable() { return trioTDTTable; }
 
  //---------------------------------------------------------------------------
  //public void setStudySubjects( Indiv[] cases, Indiv[] controls,
  //                              Indiv[] unknowns )
  public void setStudySubjects( Study[] std )
  {
    //caseInds = cases;
    //controlInds = controls;
    //unknownInds = unknowns;
    study  = std;
    nstudy = std.length;
    statRuns = new CCStatRun[nstudy][nstats];
    metaRuns = new CCStatRun[nmetas];
    for ( int i = 0; i < nstudy; i++ )
    {
      for (int j = 0; j < nstats; ++j)
      {
        statRuns[i][j] = new CCStatRun(this, ccstat[j], null);
      }
    }
    
    for ( int i = 0; i < nmetas; i++ )
    {
      metaRuns[i] = new CCStatRun(this, metastat[i], null);
    }
  }

  //---------------------------------------------------------------------------
  public void startStatRuns()
  {
    Table[][] metaTable = new Table[nmetas][nstudy];
    TableMaker[] obsTM  = new TableMaker[nstudy];
    observedTable       = new Table[nstudy][];

    for ( int s = 0; s < nstudy; s++ )
    {
      ArrayList<Table> Ltable = new ArrayList<Table>();
      PedData pd    = study[s].getPedData();
      Indiv[] caseIndiv = null;
      Indiv[] controlIndiv = null;
      Indiv[] unknownIndiv = null;
      // hapMC - the selected subset data should has =>50% genotype data 
      loci = getLoci();

      if ( application_id.toLowerCase().equals("hapMC") && 
           !(myMarkers[0].equals("ALL MARKERS" )))
      {
        caseIndiv    = pd.getIndividuals( PedQuery.IS_CASE, 
                                          percent,
                                          loci );
        controlIndiv = pd.getIndividuals( PedQuery.IS_CONTROL, 
                                          percent,
                                          loci );
        unknownIndiv = pd.getIndividuals( PedQuery.IS_UNKNOWN, 
                                          percent,
                                          loci );
      }
      else 
      {
        caseIndiv    = pd.getIndividuals(PedQuery.IS_CASE);
        controlIndiv = pd.getIndividuals(PedQuery.IS_CONTROL);
        unknownIndiv = pd.getIndividuals(PedQuery.IS_UNKNOWN);
      }
      obsTM[s] = new TableMaker ( caseIndiv,
                                  controlIndiv, 
                                  unknownIndiv,
                                  Indiv.GtSelector.OBS,
                                  0,
                                  col_def,
                                  quantids, 
				  myType );

      for (int i = 0; i < nstats; ++i)
      {
        CCStat myStat = statRuns[s][i].myStat;
        Table statTable = (Table) myStat.getTable(obsTM[s]);
        boolean addtabletolist = true;

        if (statTable != null )
        {
          for ( int j = 0; j < Ltable.size(); j++ )
          {
            if ( statTable == Ltable.get(j) ) 
              addtabletolist = false;
          }

          if ( addtabletolist )
            Ltable.add(statTable);
        }

        statRuns[s][i].computeObserved(statTable);
      }
      observedTable[s] = (Table[]) Ltable.toArray(new Table[0]);
   
      for ( int i = 0 ; i < nmetas; i++ )
      {
        CCStat metaStat = metaRuns[i].myStat;
        metaTable[i][s] = (Table) metaStat.getTable(obsTM[s]);
      }
    }
    
    for ( int i = 0 ; i < nmetas; i++ )
      metaRuns[i].computeObserved(metaTable[i]);
  }

  //---------------------------------------------------------------------------
  public void updateStatRuns(int index)
  {
    Table[][] metaTable = new Table[nmetas][nstudy];
    TableMaker[] simTM = new TableMaker[nstudy];
    for ( int s = 0; s < nstudy; s++ )
    {
      PedData pd = study[s].getPedData();
      Indiv[] caseIndiv = null;
      Indiv[] controlIndiv = null;
      Indiv[] unknownIndiv = null;

      if ( application_id.equals("hapMC") && 
           !(myMarkers[0].equals("ALL MARKERS")) )
      {
        caseIndiv    = pd.getIndividuals( PedQuery.IS_CASE,
                                          percent,
                                          loci );
        controlIndiv = pd.getIndividuals( PedQuery.IS_CONTROL,
                                          percent,
                                          loci );
        unknownIndiv = pd.getIndividuals( PedQuery.IS_UNKNOWN,
                                          percent,
                                          loci );
      }
      else
      {
        caseIndiv    = pd.getIndividuals(PedQuery.IS_CASE);
        controlIndiv = pd.getIndividuals(PedQuery.IS_CONTROL);
        unknownIndiv = pd.getIndividuals(PedQuery.IS_UNKNOWN);
      }

      simTM[s] = new TableMaker ( caseIndiv,
                                  controlIndiv,
                                  unknownIndiv,
                                  Indiv.GtSelector.SIM,
                                  index,
                                  col_def,
                                  quantids,
	     			  myType ); 

      for (int i = 0; i < nstats; ++i)
      {
        CCStat myStat = statRuns[s][i].myStat;
        Table t = myStat.getTable(simTM[s]);
        statRuns[s][i].computeSimulated(t);
      }

      for ( int i = 0 ; i < nmetas; i++ )
      {
        CCStat metaStat = metaRuns[i].myStat;
        metaTable[i][s] = (Table) metaStat.getTable(simTM[s]);
      }
    }

    for ( int i = 0 ; i < nmetas; i++ )
      metaRuns[i].computeSimulated(metaTable[i]);

  }

  //---------------------------------------------------------------------------
  public CCStatRun.Report[] getStatReports(int studyID)
  {
    CCStatRun.Report[] report = new CCStatRun.Report[nstats];
    for (int i = 0; i < nstats; ++i)
    {
      //l[s].add(statRuns[s][i].newReport());
      report[i] = statRuns[studyID][i].newReport();
    }
    //return (CCStatRun.Report[]) l.toArray(new CCStatRun.Report[0]);
    return report;
  }

  //---------------------------------------------------------------------------
  public CCStatRun.Report[] getMetaReports()
  {
    CCStatRun.Report[] report = new CCStatRun.Report[nmetas];
    for ( int i = 0 ; i < nmetas; i ++ )
      report[i] = metaRuns[i].newReport();
    return report;
  }

  //---------------------------------------------------------------------------
  /*private void tallyExpressionEvents(Indiv.GtSelector gs)
  {
    gpTallier.resetTallies();
    for (int i = 0; i < caseInds.length; ++i)
      gpTallier.countExpressionEvent(
        caseInds[i].getGtype(gs), Ptype.CASE
      );
    for (int i = 0; i < controlInds.length; ++i)
      gpTallier.countExpressionEvent(
        controlInds[i].getGtype(gs), Ptype.CONTROL
      );
  }

  //---------------------------------------------------------------------------
  private void tallyQuantExpEvents(Indiv.GtSelector gs)
  {
    quantTallier.resetTallies();
    for (int i = 0; i < caseInds.length; ++i)
    {
      for ( int j = 0 ; j < quantids.length; j++ )
      {
        //if ( (caseInds[i].quant_val).getQdata(j) != 0.0  )
        if ( caseInds[i].quant_val != null )
          quantTallier.sumExpressionEvent(
            caseInds[i].getGtype(gs), j, 
            (caseInds[i].quant_val).getQdata(j) );
      }
    }
    for (int i = 0; i < controlInds.length; ++i)
    {
      for ( int j = 0 ; j < quantids.length; j++ )
      {
        if  ( controlInds[i].quant_val != null )
        quantTallier.sumExpressionEvent(
          		controlInds[i].getGtype(gs), j,
			(controlInds[i].quant_val).getQdata(j) );
      }
    }
  }
  **/
  //---------------------------------------------------------------------------
  private static int[] extractWeights(Table.Column[] cols)
  {
    int[] wts = new int[cols.length];
    for (int i = 0; i < cols.length; ++i)
      wts[i] = cols[i].getWeight();
    return wts;
  }
  //---------------------------------------------------------------------------
  public boolean checkDistinctWeights()
  {
    int[] wt = new int[getColumnWeights().length];
          wt = getColumnWeights();
    for ( int i = 0; i < wt.length - 1; i++)
    {
      for ( int j = i + 1; j < wt.length; j++ )
      {
        if ( wt[i] == wt[j] )
          return false;
      }
    }
    return true;
  }
}
