# Supplementary material for: PedGenie: meta genetic association testing in mixed family and case-control designs
Source: BMC Bioinformatics. 2007 Nov 15;8:448. doi: 10.1186/1471-2105-8-448 (PMC2200673; doi:10.1186/1471-2105-8-448)
Supplement: Additional file 2 — geniesource. A compressed archive file with Genie 2.4.2 source code only. [file 1471-2105-8-448-S2.zip › edu/utah/med/genepi/stat/CCStatImp.java]

//******************************************************************************
// CCStatImp.java
//******************************************************************************
package edu.utah.med.genepi.stat;
import java.lang.reflect.Method;
//==============================================================================
public class CCStatImp implements CCStat 
{
  String title = null;
  String obsExtraStatTitle = null;
  String infExtraStatTitle = null;
  int    constantJ = 0;
  Result resultAt0, resultAtX, obsExtraStatResult, infExtraStatResult, resultInf = null;
  //Result observedResult = null;
  ComparisonTracker compTracker;
  CCAnalysis.Table newTable = null;

  public String getName()
  { return title; }
 
  public ComparisonTracker newComparisonTracker()
  { return compTracker; }

  public Result computeAt0 ( CCAnalysis a, CCAnalysis.Table t )
  { return resultAt0; }

  public Result computeAt0 ( CCAnalysis a, CCAnalysis.Table[] t )
  { return resultAt0; }

  public Result computeAtX ( CCAnalysis a, CCAnalysis.Table t )
  { return resultAtX; }
  
  public Result computeAtX ( CCAnalysis a, CCAnalysis.Table[] t )
  { return resultAtX; }

  public Result getObservedResult (Result resultAt0, int refCol)
  { return resultAt0; }

  public Result getInferentialResult (ComparisonTracker compTracker,
                                      int refCol )
  { return compTracker.getComparisonsResult(); }

  public String getObsExtraStatTitle()
  { return obsExtraStatTitle; }

  public String getInfExtraStatTitle()
  { return infExtraStatTitle; }

  public Result getObsExtraStat (Result result)
  { return obsExtraStatResult; }

  public Result getInfExtraStat (ComparisonTracker compTracker)
  { return infExtraStatResult; }

  public CCAnalysis.Table getTable(TableMaker tm)
  { return newTable; }

}
