# Supplementary material for: PedGenie: meta genetic association testing in mixed family and case-control designs
Source: BMC Bioinformatics. 2007 Nov 15;8:448. doi: 10.1186/1471-2105-8-448 (PMC2200673; doi:10.1186/1471-2105-8-448)
Supplement: Additional file 2 — geniesource. A compressed archive file with Genie 2.4.2 source code only. [file 1471-2105-8-448-S2.zip › edu/utah/med/genepi/stat/CCStat.java]

//******************************************************************************
// CCStat.java
//******************************************************************************
package edu.utah.med.genepi.stat;

import java.util.Vector;
//==============================================================================
public interface CCStat {

  public String getName();
  public ComparisonTracker newComparisonTracker();
  public CCAnalysis.Table getTable(TableMaker tm);
  public Result computeAt0 ( CCAnalysis a, CCAnalysis.Table[] t );
  public Result computeAt0 ( CCAnalysis a, CCAnalysis.Table t );
  public Result computeAtX ( CCAnalysis a, CCAnalysis.Table[] t );
  public Result computeAtX ( CCAnalysis a, CCAnalysis.Table t );
  public Result getObservedResult (Result result, int refCol);
  public Result getInferentialResult (ComparisonTracker compTracker,
                                      int refCol );
  public String getObsExtraStatTitle();
  public Result getObsExtraStat(Result result);
  public String getInfExtraStatTitle();
  public Result getInfExtraStat(ComparisonTracker compTracker);

  public interface ComparisonTracker {
    public void setStartingResult(Result r0);
    public void compareResultAtX(Result rx);
    public Result getComparisonsResult();
    public int[] getComparisonCount();
    public int[] getnotval();
    public String getMessages();
  }

  public interface Result {
    public int elementCount();
    public double[] doubleValues();
    public String toString();
  }
}
 
