# Supplementary material for: PedGenie: meta genetic association testing in mixed family and case-control designs
Source: BMC Bioinformatics. 2007 Nov 15;8:448. doi: 10.1186/1471-2105-8-448 (PMC2200673; doi:10.1186/1471-2105-8-448)
Supplement: Additional file 2 — geniesource. A compressed archive file with Genie 2.4.2 source code only. [file 1471-2105-8-448-S2.zip › edu/utah/med/genepi/stat/ChiSquared.java]

//*****************************************************************************
// ChiSquared.java
//*****************************************************************************
package edu.utah.med.genepi.stat;

import edu.utah.med.genepi.gm.Ptype;

//=============================================================================
//public class ChiSquared implements CCStat {

public class ChiSquared extends CCStatImp
{
  //---------------------------------------------------------------------------
  public ChiSquared () 
  {
    title = "Chi-squared"; 
  }

  //---------------------------------------------------------------------------
  //public String getName() { return "Chi-squared"; }

  //---------------------------------------------------------------------------
  public ComparisonTracker newComparisonTracker()
  {
    return new ScalarCompTracker();
  }

  //---------------------------------------------------------------------------
  public Result computeAt0 ( CCAnalysis a,
			     CCAnalysis.Table t )
  {
    CCAnalysis.Table.Totals totals = t.getTotals();

    // Check Row and Column Totals before calculation.
    if ( StatUt.checkRowColSum ( totals.forRows()[0],
                                 totals.forColumns(),
                                 totals.forTable()
                               ))
      resultAt0 = new ResultImp.Real(
                      StatUt.chiSquared( t.getRowFor(Ptype.CASE).getCells(),
                                         totals.forRows()[0],
                                         totals.forColumns(),
                                         totals.forTable() ) );
    else 
      resultAt0 = new ResultImp.StringResult
      ("WARNING: row or column sum equals zero, **test** has not been performed.");
    return resultAt0; 
  }

  //---------------------------------------------------------------------------
  public Result computeAtX ( CCAnalysis a,
			     CCAnalysis.Table t )
  {
    return computeAt0(a, t);
  }

  //---------------------------------------------------------------------------
  public CCAnalysis.Table getTable( TableMaker tm )
  {
    return tm.getContingencyTable(); 
  }
}
