# Supplementary material for: PedGenie: meta genetic association testing in mixed family and case-control designs
Source: BMC Bioinformatics. 2007 Nov 15;8:448. doi: 10.1186/1471-2105-8-448 (PMC2200673; doi:10.1186/1471-2105-8-448)
Supplement: Additional file 2 — geniesource. A compressed archive file with Genie 2.4.2 source code only. [file 1471-2105-8-448-S2.zip › edu/utah/med/genepi/stat/ChiSquaredTrend.java]

//*****************************************************************************
// ChiSquaredTrend.java
//*****************************************************************************
package edu.utah.med.genepi.stat;

import edu.utah.med.genepi.gm.Ptype;

//=============================================================================
public class ChiSquaredTrend extends CCStatImp 
{
  //---------------------------------------------------------------------------
  public ChiSquaredTrend () 
  {
    title = "Chi-squared Trend";
  }

  //---------------------------------------------------------------------------
  public ComparisonTracker newComparisonTracker()
  {
    return new ScalarCompTracker();
  }

  //---------------------------------------------------------------------------
  public Result computeAt0 ( CCAnalysis a,
			     CCAnalysis.Table t )
  {
    CCAnalysis.Table.Totals totals = t.getTotals();
    if ( StatUt.checkRowColSum ( totals.forRows() [0],
                                 totals.forColumns(),
                                 totals.forTable()
                               ))
      resultAt0 =  new ResultImp.Real(
                   StatUt.chiSquaredTrend(
                        t.getRowFor(Ptype.CASE).getCells(), 
                        totals.forRows()[0],
                        totals.forColumns(), 
                        totals.forTable(), 
                        a.getColumnWeights() ) );
    else 
      resultAt0 =  new ResultImp.StringResult
     ("WARNING: row or column sum equals zero, **test** has not been performed.");
    return resultAt0;
  }

  //---------------------------------------------------------------------------
  public Result computeAtX ( CCAnalysis a,
			     CCAnalysis.Table t )
  {
    return computeAt0(a, t);
  }

  //---------------------------------------------------------------------------
  public CCAnalysis.Table getTable(TableMaker tm)
  { 
    return tm.getContingencyTable();
  }

}
