# Supplementary material for: PedGenie: meta genetic association testing in mixed family and case-control designs
Source: BMC Bioinformatics. 2007 Nov 15;8:448. doi: 10.1186/1471-2105-8-448 (PMC2200673; doi:10.1186/1471-2105-8-448)
Supplement: Additional file 2 — geniesource. A compressed archive file with Genie 2.4.2 source code only. [file 1471-2105-8-448-S2.zip › edu/utah/med/genepi/stat/CMHChiSqTrend.java]

//*****************************************************************************
// CMHChiSqTrend.java
//*****************************************************************************
package edu.utah.med.genepi.stat;

import edu.utah.med.genepi.gm.Ptype;

//=============================================================================
public class CMHChiSqTrend extends CCStatImp 
{
  //---------------------------------------------------------------------------
  public CMHChiSqTrend () 
  {
    title = "Cochran Mantel Haenszel Chi-Squared Trend"; 
  }

  //---------------------------------------------------------------------------
  public ComparisonTracker newComparisonTracker()
  {
    return new ScalarCompTracker();
  }

  //---------------------------------------------------------------------------
  public int[] getColumnWeights(CCAnalysis a)
  { 
    int[] colWt = a.getColumnWeights();
    return colWt;
  }

  //---------------------------------------------------------------------------
  public boolean checkColumnReq(CCAnalysis.Table t)
  {
    if ( t.getColumnCount() < 3 )
      return false;
    else 
      return true;
  }

  //---------------------------------------------------------------------------
  public Result computeAt0 ( CCAnalysis a,
                             CCAnalysis.Table[] t )
  {
    int nt                  = t.length;
    Number[][]    rowTotals = new Number[nt][];
    Number[][] columnTotals = new Number[nt][];
    Number[]     tableTotal = new Number[nt];
    Number[][]    casecells = new Number[nt][];
    Number[][] controlcells = new Number[nt][];
    int[]          columnwt = getColumnWeights(a);

    for ( int i = 0 ; i < nt; i++ )
    {
      ContingencyTable table         = (ContingencyTable) t[i];
      CCAnalysis.Table.Totals totals = table.getTotals();
      rowTotals[i]                   = totals.forRows();
      columnTotals[i]                = totals.forColumns();
      tableTotal[i]                  = totals.forTable();
      casecells[i]                   = table.getRowFor(Ptype.CASE).getCells();
      controlcells[i]                = table.getRowFor(Ptype.CONTROL).getCells();
    }
    try
    {
      if ( checkColumnReq(t[0]) )
        resultAt0 = new ResultImp.Real(
                       StatUt.cmhChiSqTrend ( casecells,
                                              controlcells,
                                              rowTotals,
                                              columnTotals,
                                              tableTotal,
                                              constantJ,
                                              columnwt ));

      else
        resultAt0 = new ResultImp.StringResult
          ("WARNING: table has less than 3 columns, **test** has not been performed.");

    }
    catch ( Exception e )
    {
      resultAt0 = new ResultImp.StringResult
        ( "WARNING : " + e );
      //  ("WARNING: can not calculate var[n|H0], **test** has not been performed.");
    }
    finally
    { return resultAt0; }
  }

  //---------------------------------------------------------------------------
  public Result computeAtX ( CCAnalysis a,
                             CCAnalysis.Table[] t )
  {
    return computeAt0(a, t);
  }

  //---------------------------------------------------------------------------
  public CCAnalysis.Table getTable( TableMaker tm )
  {
    return tm.getContingencyTable();
  }

}
