# Supplementary material for: PedGenie: meta genetic association testing in mixed family and case-control designs
Source: BMC Bioinformatics. 2007 Nov 15;8:448. doi: 10.1186/1471-2105-8-448 (PMC2200673; doi:10.1186/1471-2105-8-448)
Supplement: Additional file 2 — geniesource. A compressed archive file with Genie 2.4.2 source code only. [file 1471-2105-8-448-S2.zip › edu/utah/med/genepi/stat/CombTDT.java]

//*****************************************************************************
// CombTDT.java
//*****************************************************************************
package edu.utah.med.genepi.stat;

//=============================================================================
public class CombTDT extends CCStatImp
{

  //---------------------------------------------------------------------------
  public CombTDT () 
  {
    title = "Combined TDT - Two Tailed Test (normal distribution)"; 
  }

  //---------------------------------------------------------------------------
  public ComparisonTracker newComparisonTracker()
  {
    return new ScalarCompTracker();
  }

  //---------------------------------------------------------------------------
  public Result computeAt0 ( CCAnalysis a,
			     CCAnalysis.Table t )
  {
    if ( !a.getType().toLowerCase().matches("allele") )
    {
      if ( t != null && t.getColumnCount() == 3 )
      {
        CCAnalysis.Table.Totals btotals = t.getTotals();
        resultAt0 = new ResultImp.Real(
            StatUt.combTDT( btotals.forColumns() ));
      } 
      else 
        resultAt0 = new ResultImp.StringResult 
         ( "WARNING : Failed to extract mean, var or #M frm affected from Trio TDT or Sib TDT, ***test*** has not been performed.");
    }
    else 
      resultAt0 = new ResultImp.StringResult
        ("WARNING : Unable to apply test to table type = " + a.getType() );
    return resultAt0;
  }

  //---------------------------------------------------------------------------
  public Result computeAtX ( CCAnalysis a,
			     CCAnalysis.Table t )
  {
    return computeAt0(a, t);
  }

  //---------------------------------------------------------------------------
  public CCAnalysis.Table getTable( TableMaker tm )
  {
    return tm.getCombTDTTable(); 
  }
}
