# Supplementary material for: PedGenie: meta genetic association testing in mixed family and case-control designs
Source: BMC Bioinformatics. 2007 Nov 15;8:448. doi: 10.1186/1471-2105-8-448 (PMC2200673; doi:10.1186/1471-2105-8-448)
Supplement: Additional file 2 — geniesource. A compressed archive file with Genie 2.4.2 source code only. [file 1471-2105-8-448-S2.zip › edu/utah/med/genepi/stat/ContingencyTable.java]

//******************************************************************************
// ContingencyTable.java
//******************************************************************************
package edu.utah.med.genepi.stat;

import edu.utah.med.genepi.gm.Ptype;
import edu.utah.med.genepi.util.Counter;

//==============================================================================
public class ContingencyTable extends TableImp {

  private final Counter[][] myCounters;

  //----------------------------------------------------------------------------
  ContingencyTable ( Ptype[] pts,
                     Column[] cols,
                     Counter[][] counters,
                     int[] ptype_id2ix )
  {
    myRows = new Row[pts.length];
    myCols = cols;
    myCounters = counters;
    ptID2Ix = ptype_id2ix;
    myTableName = "Contingency Table";
    myColumnHeading = "Col(wt)";
    myRowHeading = "Pheno Type";
    myColumnLabels = new String[myCols.length];

    Number[] rtotals = new Number[myRows.length];
    Number[] ctotals = new Number[myCols.length];
    Number   gtotal = new Integer(0);

    for ( int icol = 0; icol < myCols.length; icol++ )
    {
      myColumnLabels[icol] = (icol+1) + "(" + myCols[icol].getWeight() + ")";
      ctotals[icol] = new Integer(0);
    }

    for (int irow = 0; irow < myRows.length; ++irow)
    {
      //myRows[irow] = new RowExt(pts[irow], counters[irow]);
      myRows[irow] = new RowImp(pts[irow].toString(), myCounters[irow]);
      rtotals[irow] = new Integer(0);
     
      for (int icol = 0; icol < myCols.length; ++icol)
      {
        int cell = myCounters[irow][icol].current().intValue();
        rtotals[irow] = new Integer(rtotals[irow].intValue() + cell);
        ctotals[icol] = new Integer(ctotals[icol].intValue() + cell);
        gtotal = new Integer( gtotal.intValue() + cell);
      }
    }
   
    myTotals = new TotalsImp( rtotals, ctotals, gtotal ); 
  }

  //----------------------------------------------------------------------------
  //private class RowExt extends RowImp
  //{
  //  RowExt ( Ptype pt, Counter[] counter)
  //  {
  //    super( counter );
  //    myPt = pt;
  //  }
  //}
}
