# Supplementary material for: PedGenie: meta genetic association testing in mixed family and case-control designs
Source: BMC Bioinformatics. 2007 Nov 15;8:448. doi: 10.1186/1471-2105-8-448 (PMC2200673; doi:10.1186/1471-2105-8-448)
Supplement: Additional file 2 — geniesource. A compressed archive file with Genie 2.4.2 source code only. [file 1471-2105-8-448-S2.zip › edu/utah/med/genepi/stat/ContingencyTallier.java]

//******************************************************************************
// ContingencyTallier.java
//******************************************************************************
package edu.utah.med.genepi.stat;

import java.util.Map;
import java.util.HashMap;
import edu.utah.med.genepi.gm.Gtype;
import edu.utah.med.genepi.gm.Ptype;
import edu.utah.med.genepi.util.Counter;

//==============================================================================
class ContingencyTallier extends TallierImp
{
  protected static final int NPTYPES = Ptype.instanceCount();

  protected final Ptype[]              		thePtypes;
  protected final CCAnalysis.Table.Column[]	theCols;
  protected final String			theAtype;
  protected final int[]				pid2RowIx = new int[NPTYPES];
  protected final Map				mGt2ColIx = new HashMap();

  //----------------------------------------------------------------------------
  ContingencyTallier( Ptype[] ptypes, 
		      CCAnalysis.Table.Column[] cols,
		      String atype )
  {
    thePtypes = ptypes;
    theCols = cols;
    theAtype = atype;
    nRows = thePtypes.length;
    nCols = theCols.length;
    theCounters = createCounters();

    // establish a mapping from row phenotype ids back to row indices
    for (int irow = 0; irow < nRows; ++irow)
    {
      int r = Integer.parseInt(thePtypes[irow].getID());
      //pid2RowIx[thePtypes[irow].getID()] = irow;
      pid2RowIx[r] = irow;
    }
  }

  //----------------------------------------------------------------------------
  void countExpressionEvent(Gtype gt, Ptype pt)
  {
    for (int icol = 0; icol < nCols; ++icol)
    {
      /*if (theCols[icol].subsumesGtype(gt))
      {
        theCounters[pid2RowIx[pt.getID()]][icol].increment();
        return;
      }
      */
      int value = theCols[icol].subsumesGtype(gt);
      if ( value > 0 )
      {
        int c = Integer.parseInt(pt.getID());
        //theCounters[pid2RowIx[pt.getID()]][icol].add(value);
        theCounters[pid2RowIx[c]][icol].add(value);
      }
      if ( !theAtype.toLowerCase().matches("allele") && value > 0 )
        return;
    }
  }

  //----------------------------------------------------------------------------
  public CCAnalysis.Table extractTable()
  {
    return new ContingencyTable(thePtypes, theCols, theCounters, pid2RowIx);
  }
}
