# Supplementary material for: PedGenie: meta genetic association testing in mixed family and case-control designs
Source: BMC Bioinformatics. 2007 Nov 15;8:448. doi: 10.1186/1471-2105-8-448 (PMC2200673; doi:10.1186/1471-2105-8-448)
Supplement: Additional file 2 — geniesource. A compressed archive file with Genie 2.4.2 source code only. [file 1471-2105-8-448-S2.zip › edu/utah/med/genepi/stat/MetaChiSquared.java]

//*****************************************************************************
// MetaChiSquared.java
//*****************************************************************************
package edu.utah.med.genepi.stat;

import edu.utah.med.genepi.gm.Ptype;

//=============================================================================
public class MetaChiSquared extends CCStatImp
{
  //---------------------------------------------------------------------------
  public MetaChiSquared () 
  {
    title = "Meta Chi-Squared"; 
  }

  //---------------------------------------------------------------------------
  public ComparisonTracker newComparisonTracker()
  {
    return new ScalarCompTracker();
  }

  //---------------------------------------------------------------------------
  public Result computeAt0 ( CCAnalysis a,
			     CCAnalysis.Table[] t )
  {
    int nt = t.length;
    int refColIndex = a.getReferenceColumnIndex();
    Number[] observed     = new Number[nt];
    Number[] caseTotal    = new Number[nt];
    Number[] controlTotal = new Number[nt];
    Number[] obsTotal     = new Number[nt];
    int[]    nonObsTotal  = new int[nt];
    Number[] tableTotal   = new Number[nt];
    //CCAnalysis.Table.Totals[] studyTotals = 
    //                 new CCAnalysis.Table.Totals[t.length]

    if ( t[0].getColumnCount() > 2 )
      resultAt0 = new ResultImp.StringResult
                ("WARNING: This test is designed for a 2 x 2 table only, **test** has not been performed.");
    else 
    {
      for ( int i = 0 ; i < nt; i++ )
      {
        ContingencyTable table = (ContingencyTable) t[i];
          CCAnalysis.Table.Totals totals = table.getTotals();
        observed[i]     = 
            (table.getRowFor(Ptype.CASE).getCells())[refColIndex];
        caseTotal[i]    = 
            totals.forRows()[table.ptID2Ix[Integer.parseInt((Ptype.CASE).getID())]];
        controlTotal[i] = 
            totals.forRows()[table.ptID2Ix[Integer.parseInt((Ptype.CONTROL).getID())]];
        obsTotal[i]     = totals.forColumns()[refColIndex];
        tableTotal[i]   = totals.forTable();
        nonObsTotal[i]  = tableTotal[i].intValue() - obsTotal[i].intValue();
      }

    // Check Row and Column Totals before calculation.
    //if ( StatUt.checkRowColSum ( totals.forRows()[0],
    //                             totals.forColumns(),
    //                             totals.forTable()
    //                           ))
      resultAt0 = new ResultImp.Real(
                      StatUt.metaChiSquared( observed,
                                             caseTotal,
                                             controlTotal,
                                             obsTotal,
                                             nonObsTotal,
                                             tableTotal   ));
    //else 
    //  resultAt0 = new ResultImp.StringResult
    //  ("WARNING: row or column sum equals zero, **test** has not been performed.");
    }
    return resultAt0; 
  }

  //---------------------------------------------------------------------------
  public Result computeAtX ( CCAnalysis a,
			     CCAnalysis.Table[] t )
  {
    return computeAt0(a, t);
  }

  //---------------------------------------------------------------------------
  public CCAnalysis.Table getTable( TableMaker tm )
  {
    //System.out.println("TM a : " + (tm.getContingencyTable().getRowFor(Ptype.CASE).getCells())[0]);
    return tm.getContingencyTable(); 
  }
}
