# Supplementary material for: PedGenie: meta genetic association testing in mixed family and case-control designs
Source: BMC Bioinformatics. 2007 Nov 15;8:448. doi: 10.1186/1471-2105-8-448 (PMC2200673; doi:10.1186/1471-2105-8-448)
Supplement: Additional file 2 — geniesource. A compressed archive file with Genie 2.4.2 source code only. [file 1471-2105-8-448-S2.zip › edu/utah/med/genepi/stat/OddsRatios.java]

//*****************************************************************************
// OddsRatios.java
//*****************************************************************************
package edu.utah.med.genepi.stat;

import java.util.Vector;
import edu.utah.med.genepi.gm.Ptype;

//=============================================================================
public class OddsRatios extends CCStatImp 
{

  //---------------------------------------------------------------------------
  public OddsRatios() 
  {
    title = "Odds Ratios, 2-Tailed Test";
    infExtraStatTitle = "Empirical Confidence Intervals : ";
  }

  //---------------------------------------------------------------------------
  public ComparisonTracker newComparisonTracker()
  {
    return new ORCompTrackerExt(); 
  }

  //---------------------------------------------------------------------------
  public Result computeAt0 ( CCAnalysis a,
			     CCAnalysis.Table t )
  {
    if ( StatUt.checkRefCell ( t.getRowFor(Ptype.CASE).getCells(), 
                               t.getRowFor(Ptype.CONTROL).getCells(),
                               a.getReferenceColumnIndex()           ) )
      //return new RatioCITripletSeries(
        //StatUt.oddsRatiosWithConfidence(
 
      return new  ResultImp.RealSeries (
                       StatUt.oddsRatios(
      	                  t.getRowFor(Ptype.CASE).getCells(),
                          t.getRowFor(Ptype.CONTROL).getCells(),
                          a.getReferenceColumnIndex() ) );
    else 
      return new ResultImp.StringResult
      ("WARNING: reference cell has 0 value, **test** has not been performed.");
  }

  //---------------------------------------------------------------------------
  public Result computeAtX ( CCAnalysis a,
			     CCAnalysis.Table t )
  {
    if ( StatUt.checkRefCell ( t.getRowFor(Ptype.CASE).getCells(),
                               t.getRowFor(Ptype.CONTROL).getCells(), 
                               a.getReferenceColumnIndex()            ) )
      return new ResultImp.RealSeries(
        StatUt.oddsRatios(
          t.getRowFor(Ptype.CASE).getCells(),
          t.getRowFor(Ptype.CONTROL).getCells(),
          a.getReferenceColumnIndex()
        )
      );
    else
      return new ResultImp.StringResult
      ("WARNING: reference cell has 0 value, **test** has not been performed.");
  }
  
  //----------------------------------------------------------------------------
  public Result getObservedResult(Result obsResult,
                                  int    refColIndex )
  {
    /*String[][] resultSeries = new String[numCol - 1][3];
    double[] r0Vals = observedResult.doubleValues();
    for ( int j = 0, r = 0; j < numCol; j++ )
    {
      if ( j != referenceColIndex && r < r0Vals.length )
      {
        resultSeries[r][0] = Integer.toString(j+1);
        resultSeries[r][1] = Integer.toString(referenceColIndex + 1);
        resultSeries[r][2] = Double.toString(r0Vals[r]);
        r++;
      }
    }
    return new ResultImp.TripletSeries ( resultSeries );
    */
    if ( obsResult instanceof ResultImp.StringResult )
      return obsResult;
    else
    {
      double[] r0Result = obsResult.doubleValues();
      int numCol = r0Result.length + 1;
      return ResultImp.convertTriplet( obsResult, numCol, refColIndex );
    }
  }

  //----------------------------------------------------------------------------
  public Result getInferentialResult(ComparisonTracker compTracker,
                                     int refColIndex )
  {
    ORComparisonTracker ORct = (ORComparisonTracker) compTracker;
    double[] rr = (ORct.getComparisonsResult()).doubleValues();
    int numCol = rr.length + 1;
    return ResultImp.convertTriplet(ORct.getComparisonsResult(),
                                    numCol,
                                    refColIndex );
  }

  //----------------------------------------------------------------------------
  public Result getInfExtraStat(ComparisonTracker compTracker)
  {
    ORCompTrackerExt ORct = (ORCompTrackerExt) compTracker;
    return ORct.getConfidenceIntervals();
  }

  //----------------------------------------------------------------------------
  public CCAnalysis.Table getTable( TableMaker tm )
  {
    return tm.getContingencyTable();
  }
}
