# Supplementary material for: PedGenie: meta genetic association testing in mixed family and case-control designs
Source: BMC Bioinformatics. 2007 Nov 15;8:448. doi: 10.1186/1471-2105-8-448 (PMC2200673; doi:10.1186/1471-2105-8-448)
Supplement: Additional file 2 — geniesource. A compressed archive file with Genie 2.4.2 source code only. [file 1471-2105-8-448-S2.zip › edu/utah/med/genepi/stat/ORCompTrackerExt.java]

//*****************************************************************************
// ORCompTrackerExt.java
//*****************************************************************************
package edu.utah.med.genepi.stat;

import java.util.Vector;
//=============================================================================
public class ORCompTrackerExt extends ORComparisonTracker 
{
  //---------------------------------------------------------------------------
  //public ORCompTrackerExt() {}

  //-------------------------------------------------------------------------
  public CCStat.Result getConfidenceIntervals()
  {
    String warning = "Warning : 95% CI is uninformative, likely due to sparse data or insufficient simulations";
    int nRatio = 1;
    if ( vRatio.size() > 0 )
    {
      nRatio = vRatio.size();
    }

    String[][]  ciPair = new String[nRatio][2];
    for ( int i = 0; i < nRatio; i++ )
    {
      ciPair[i][0] = "-";
      ciPair[i][1] = "-";
    }

    if ( nRatio != 0 )
    {
      for ( int i = 0; i < nRatio; i++ )
      {
        double firstCI, secondCI;
        if ( Double.isNaN(r0Vals[i]) )
        {
          messages = warning;
          break;
        }
        else 
        {
          firstCI = secondCI = 0.0;
          Vector<Double> vCI = (Vector<Double>) vRatio.get(i);
          if ( vCI.size() > 1 )
          {
            int ci1st = (new Double(comparisonCount[i] * 0.025)).intValue();
            if ( ci1st > 0 )
              ci1st -= 1;
            int ci2ndNext = (new Double(comparisonCount[i] * 0.975)).intValue();
            int ci2nd = ci2ndNext - 1;

            double valFloat = (comparisonCount[i] * 0.025) - ci1st;
            double val2nd    = ((Double) vCI.get(ci1st)).doubleValue();
            double val3rd    = ((Double) vCI.get(ci1st + 1)).doubleValue();
            double val97th   = ((Double) vCI.get(ci2nd)).doubleValue();
            double val98th   = ((Double) vCI.get(ci2ndNext)).doubleValue();
            double first     = val2nd + valFloat * (val3rd - val2nd) ;
            double second    = val97th + valFloat * (val98th - val97th);
            
            if ( r0Vals[i] < 1.0 )
            {
              firstCI = r0Vals[i] / first;
              secondCI = r0Vals[i] * first;
            }
            else if ( r0Vals[i] > 1.0 )
            {
              firstCI = r0Vals[i] / second;
              secondCI = r0Vals[i] * second;
            }
            else if ( r0Vals[i] == 1.0 )
            {
              firstCI = first;
              secondCI = second;
            }
            if ( Double.isNaN(firstCI) )
            {  
              messages = warning;
              if ( Double.isNaN(secondCI) )
              {
                ciPair[i][0] = "0";
                ciPair[i][1] = "infinite";
              }
              else
              {
                ciPair[i][0] = (new ResultImp.Real(secondCI)).toString();
                ciPair[i][1] = "infinite";
              }
            }
            else if ( Double.isNaN(secondCI) )
            {
              messages = warning;
              ciPair[i][0] = (new ResultImp.Real(firstCI)).toString();
              ciPair[i][1] = "infinite";
            }  
            else if ( firstCI > secondCI )
            {
              ciPair[i][0] = (new ResultImp.Real(secondCI)).toString();
              ciPair[i][1] = (new ResultImp.Real(firstCI)).toString(); 
            }
            else 
            {
              ciPair[i][0] = (new ResultImp.Real(firstCI)).toString();
              ciPair[i][1] = (new ResultImp.Real(secondCI)).toString(); 
            }
          }
        }
      }
    }
    return new ResultImp.PairSeries(ciPair);
  }
}
