# Supplementary material for: PedGenie: meta genetic association testing in mixed family and case-control designs
Source: BMC Bioinformatics. 2007 Nov 15;8:448. doi: 10.1186/1471-2105-8-448 (PMC2200673; doi:10.1186/1471-2105-8-448)
Supplement: Additional file 2 — geniesource. A compressed archive file with Genie 2.4.2 source code only. [file 1471-2105-8-448-S2.zip › edu/utah/med/genepi/stat/ORComparisonTracker.java]

//*****************************************************************************
// ORComparisonTracker.java
//*****************************************************************************
package edu.utah.med.genepi.stat;

import java.util.Vector;

//=============================================================================
public class ORComparisonTracker implements CCStat.ComparisonTracker 
{
  public int[]     notval;
  private int[]    hitCounts;
  public double[]  r0Vals;
  public int[]     comparisonCount;
  public Vector<Vector<Double>> vRatio;
  public String    messages = null;

  //-----------------------------------------------------------------------
  public void setStartingResult(CCStat.Result r0) 
  {
    if ( !(r0 instanceof ResultImp.StringSeries) )
    {
      assert r0 instanceof ResultImp.RealSeries;
      //int      ntriplets = r0.elementCount();
      r0Vals = r0.doubleValues();

      //r0statistics = new double[ntriplets];
      //for (int i = 0; i < r0.length; ++i)
      //  r0statistics[i] = r0Vals[i];

      comparisonCount = new int[r0Vals.length];
      notval = new int[r0Vals.length];
      hitCounts = new int[r0Vals.length];
      for ( int i = 0; i < r0Vals.length; i++ )
        comparisonCount[i] = notval[i] = hitCounts[i]= 0;
    }
    vRatio = new Vector<Vector<Double>>();
    for ( int i = 0; i < r0Vals.length; i++ )
    {
      vRatio.add(new Vector<Double>());
    }
  }

  //-----------------------------------------------------------------------
  public void compareResultAtX(CCStat.Result rx)
  {
    double[] rxVals = rx.doubleValues();
    for (int i = 0, n = rxVals.length; i < n; ++i)
    {
      double obs  = r0Vals[i];
      double sim  = rxVals[i];
      double obs1 = 1 / obs;
      Vector<Double> vCI = (Vector<Double>) vRatio.get(i); 
      if ( Double.isNaN(sim) )
        notval[i]++;
      else 
      {
          if ( obs > 1.0 && sim >= obs ) 
            hitCounts[i]++;
          else if ( obs < 1.0 && sim <= obs )
            hitCounts[i]++;
      
          //if ( vCI[i].size() != 0)
          if ( vCI.size() != 0 )
          {
            int a = vCI.size();
            for (int j = 0; j < a; j++ )
            {
              if ( rxVals[i] > ((Double) vCI.get(j)).doubleValue() )
              {
                if ( j == a - 1 )
                {
                  vCI.add(new Double(rxVals[i]));
                  break;
                }
              }
              else
              {
                vCI.add( j, new Double(rxVals[i]) );
                break;
              }
            }
          }
          else 
          {
            vCI.add(new Double(rxVals[i]));
          }
          comparisonCount[i]++;
      }
      vRatio.setElementAt(vCI, i);
    }
  }

  //--------------------------------------------------------------------------
  public CCStat.Result getComparisonsResult()
  {
    double[] pvals = new double[hitCounts.length];

    for (int i = 0; i < pvals.length; ++i)
    {
      if ( Double.isNaN(r0Vals[i]))
        pvals[i] = r0Vals[i];
      else if ( r0Vals[i] == 1.0 )
        pvals[i] = 1.0;
      else if ( ( hitCounts[i] / (double) comparisonCount[i] ) < 0.5 )
        pvals[i] =  2 * hitCounts[i] /(double) comparisonCount[i];
      else pvals[i] = 1.0;
    }
          
    //return ResultImp.convertTriplet( new ResultImp.RealSeries(pvals), 
    //                                 numCol,
    //                                 referenceColIndex );
    return new ResultImp.RealSeries(pvals);
  }

  //------------------------------------------------------------------------
  public int[] getnotval()
  { return notval; }

  //------------------------------------------------------------------------
  public int[] getComparisonCount()
  { return comparisonCount; }
   
  //------------------------------------------------------------------------
  public String getMessages()
  { return messages; }
}
