# Supplementary material for: PedGenie: meta genetic association testing in mixed family and case-control designs
Source: BMC Bioinformatics. 2007 Nov 15;8:448. doi: 10.1186/1471-2105-8-448 (PMC2200673; doi:10.1186/1471-2105-8-448)
Supplement: Additional file 2 — geniesource. A compressed archive file with Genie 2.4.2 source code only. [file 1471-2105-8-448-S2.zip › edu/utah/med/genepi/stat/QuantitativeTallier.java]

//******************************************************************************
// QuantitativeTallier.java
//******************************************************************************
package edu.utah.med.genepi.stat;

import java.util.Map;
import java.util.HashMap;
import edu.utah.med.genepi.ped.Pedigree;
import edu.utah.med.genepi.gm.Gtype;
import edu.utah.med.genepi.gm.Ptype;
import edu.utah.med.genepi.util.Counter;

//==============================================================================
class QuantitativeTallier extends TallierImp
{
  private final CCAnalysis.Table.Column[]	theCols;
  private final int[]				theRows;
  private final String				theAtype;
  //private final int[]				pid2RowIx = new int[NPTYPES];
  //private final Map				tmGt2ColIx = new HashMap();
  private Counter[][] theSqCounters;

  //----------------------------------------------------------------------------
  QuantitativeTallier( int[] quant_ids, CCAnalysis.Table.Column[] cols, 
                       String atype )
  {
      theRows = quant_ids;
      theCols = cols;
      theAtype = atype;
      nRows = quant_ids.length;
      nCols = theCols.length;
      theCounters = createCounters();
      theSqCounters = createCounters();
      for ( int i = 0; i < nRows; i++ )
      {
        for ( int j = 0; j < nCols; j++ )
        {
          theSqCounters[i][j].set(0.0);
        }
      }
  }

  //----------------------------------------------------------------------------
  void sumExpressionEvent(Gtype gt, Pedigree ped, int qt, double quantval)
  {
    if ( quantval != 0.0 )
    {
      for (int icol = 0; icol < nCols; ++icol)
      {
        int value = theCols[icol].subsumesGtype(gt);
        if ( value > 0 )
        {
          for (int irow = 0; irow < nRows ; irow++ )
          {
            if (irow == qt )
            {
              //double sqval = quantval * quantval * value * value;
              double sqval = quantval * quantval * value;
              theCounters[irow][icol].sum(quantval * value, value);
              theSqCounters[irow][icol].sum(sqval, value);
	    }
          }
        }
        if ( !theAtype.toLowerCase().matches("allele") && value > 0 )
          return;
      }
    }
  }

  //----------------------------------------------------------------------------
  public CCAnalysis.Table extractTable()
  {
    return new QuantitativeTable(theRows, theCols, theCounters, theSqCounters);
  }
}
