# Supplementary material for: PedGenie: meta genetic association testing in mixed family and case-control designs
Source: BMC Bioinformatics. 2007 Nov 15;8:448. doi: 10.1186/1471-2105-8-448 (PMC2200673; doi:10.1186/1471-2105-8-448)
Supplement: Additional file 2 — geniesource. A compressed archive file with Genie 2.4.2 source code only. [file 1471-2105-8-448-S2.zip › edu/utah/med/genepi/stat/ResultImp.java]

//******************************************************************************
// ResultImp.java
//******************************************************************************
package edu.utah.med.genepi.stat;

import java.util.List;
import java.util.ArrayList;
import java.text.NumberFormat;
import edu.utah.med.genepi.util.Ut;

//==============================================================================
public class ResultImp 
{
  
  //----------------------------------------------------------------------------
  public static class Real implements CCStat.Result 
  {
    private static final NumberFormat doubFmt = NumberFormat.getInstance();
    static { doubFmt.setMaximumFractionDigits(6); }
    private final double theVal;
    
    //--------------------------------------------------------------------------
    public Real ( double val )
    { 
      theVal = val; 
    }

    //--------------------------------------------------------------------------
    public int elementCount() { return 1; }
    public double[] doubleValues() { return new double[] {theVal}; }

    //--------------------------------------------------------------------------
    public String toString() 
    { 
      if (Double.isNaN(theVal) || Double.isInfinite(theVal))
        return "-";
      else
        return doubFmt.format(theVal); 
    }
  }

  //----------------------------------------------------------------------------
  static class Series implements CCStat.Result {
    private final List<CCStat.Result>   lElems = new ArrayList<CCStat.Result>();
    private final String fmtStr;
    Series() { this(null); }
    Series(String format_string) { fmtStr = format_string; }
    public int elementCount() { return lElems.size(); }
    public double[] doubleValues() {

      List<double[]> l = new ArrayList<double[]>();
      int  val_ct = 0;
      for (int i = 0, n = elementCount(); i < n; ++i)
      {
        double[] subvals = ((CCStat.Result) lElems.get(i)).doubleValues();
        l.add(subvals);
        val_ct += subvals.length;
      }

      double[] vals = new double[val_ct];
      for (int i = 0, ivals = 0, n = l.size(); i < n; ++i)
      {
        double[] subvals = (double[]) l.get(i);
        for (int j = 0; j < subvals.length; ++j)
          vals[ivals++] = subvals[j];
      }

      return vals;
    }
    public String toString() { return createStringRep(lElems, fmtStr); }
    protected final void addElement(CCStat.Result r) { lElems.add(r); }
    private String createStringRep(List<CCStat.Result> elems, String fmt) {
      return fmt != null ? Ut.format(elems, fmt, '?') : Ut.join(elems, " ");
    }
  }

  static class RealSeries extends Series {
    RealSeries(double[] elem_vals) { this(elem_vals, null); }
    RealSeries(double[] elem_vals, String format_string) {
      super(format_string);
      for (int i = 0; i < elem_vals.length; ++i)
        addElement(new Real(elem_vals[i]));
    }
  }

  static class StringResult implements CCStat.Result
  {
    private final String theString;
    StringResult ( String s )
    {
      theString = s;
    }
    public int elementCount() { return 1 ; }
    public String toString () { return theString; }
    public double[] doubleValues() { return new double[] {0.0}; }
  }

  static class StringSeries implements CCStat.Result
  {
    private final List<CCStat.Result> lString = new ArrayList<CCStat.Result>();
    StringSeries ( String[] ss )
    {
      for ( int i = 0; i < ss.length; i++ )
        addtoList( new StringResult (ss[i]) );
    }
    protected final void addtoList ( CCStat.Result r ) 
    {
      lString.add(r);
    }
    public int elementCount() { return lString.size() ; }
    public double[] doubleValues() { return new double[] {0.0}; }
    public String toString () { return convertStringList (lString); }
    public String convertStringList(List ls) 
    {
      return Ut.join ( ls, " " );
    }
  }


  static class RatioSeries extends RealSeries
  {  RatioSeries ( double[] ratios ) { super (ratios); } }

  static class Pair extends RealSeries
  {
    //Pair(double[] pair) { super( pair, "(?, ?)" ); } 
    Pair(double[] pair) { super( pair, "(? ?)" ); } 
  }
 
  static class PairString extends Series
  {
    PairString( String[] pair , String format_string) 
    { super ( format_string ); 
      for ( int i = 0; i <pair.length; ++ i )
        addElement( new StringResult(pair[i]) );
    }
  }

  static class PairSeries extends Series
  {
    PairSeries ( double[][] pairs )
    {
      for ( int i = 0; i < pairs.length; i++ )
        addElement( new Pair(pairs[i]) );
    }
    PairSeries ( String[][] pairs )
    {
      for ( int i = 0; i < pairs.length; i++ )
        addElement( new PairString(pairs[i], "(?, ?)" ) );
    }
  }
    
  //static class Triplet extends RealSeries
  //{
  //  Triplet(String[] triplet) { super(triplet, "?v?:?"); }
  //}
  static class Triplet extends Series
  {
    Triplet( String[] triplet ) 
    {
      super("?v?:?");
      for ( int i = 0; i < triplet.length; i++ )
      {
        addElement( new StringResult(triplet[i]) );
      }
    }
  }

  static class TripletSeries extends Series
  {
    TripletSeries(String[][] triplets) {
      for (int i = 0; i < triplets.length; ++i)
        addElement(new Triplet(triplets[i]));
    }
  }

  public static CCStat.Result convertTriplet( CCStat.Result result,
                                           int numCol,
                                           int refColIndex )
  {
    double[] r0 = result.doubleValues();
    String[][] resultSeries = new String[r0.length][3];
    String[] r0Vals = new String[r0.length];
    for ( int r = 0; r < r0.length; r++ )
    {
      if ( Double.isNaN(r0[r]) )
        r0Vals[r] = "-";
      else
        r0Vals[r] = (new ResultImp.Real(r0[r])).toString();
    }
    for ( int j = 0, r = 0; j < numCol; j++ )
    { 
      if ( j != refColIndex && r < r0Vals.length )
      {
        resultSeries[r][0] = Integer.toString(j + 1);
        resultSeries[r][1] = Integer.toString(refColIndex + 1);
        resultSeries[r][2] = r0Vals[r];
        r++;
      }
    }
    return new TripletSeries(resultSeries);
  }

  //---------------------------------------------------------------------------
  static class QuartResults extends RealSeries
  {
    QuartResults ( double[] four )
    {
       super ( four, "?(mean : ?, variance : ?, #M from Affected : ?)" );
    }
  }

  static class QuartSeries extends Series
  {
    QuartSeries ( double[] fourseries )
    {
      addElement( new QuartResults(fourseries) );
    }

  }

}
