# Supplementary material for: PedGenie: meta genetic association testing in mixed family and case-control designs
Source: BMC Bioinformatics. 2007 Nov 15;8:448. doi: 10.1186/1471-2105-8-448 (PMC2200673; doi:10.1186/1471-2105-8-448)
Supplement: Additional file 2 — geniesource. A compressed archive file with Genie 2.4.2 source code only. [file 1471-2105-8-448-S2.zip › edu/utah/med/genepi/stat/ScalarCompTracker.java]

//******************************************************************************
// ScalarCompTracker.java
//******************************************************************************
package edu.utah.med.genepi.stat;

import edu.utah.med.genepi.gm.Ptype;

//==============================================================================
class ScalarCompTracker implements CCStat.ComparisonTracker {

  private double r0Val;
  private int[]  comparisonCount;
  private int    gteCount;
  public  int[]  notval;
  public  CCStat.Result confIntervals = null;
  public  String messages = null;

  //----------------------------------------------------------------------------
  ScalarCompTracker() {}

  //----------------------------------------------------------------------------
  public void setStartingResult(CCStat.Result r0)
  {
    assert r0.elementCount() == 1;
    r0Val = r0.doubleValues()[0];
    comparisonCount = new int[1];
    notval = new int[1];
    comparisonCount[0] = gteCount = notval[0] = 0;
  }

  //----------------------------------------------------------------------------
  public void compareResultAtX(CCStat.Result rx)
  {
    assert rx.elementCount() == 1;
    if ( rx instanceof ResultImp.StringResult )
      notval[0]++;
    else 
    {
      comparisonCount[0]++;
      if (Math.abs(rx.doubleValues()[0]) >= Math.abs(r0Val))
      {
        ++gteCount;
      }
    }
  }

  //----------------------------------------------------------------------------
  public CCStat.Result getComparisonsResult()
  {
    if ( Double.isNaN(r0Val) )
      return new ResultImp.StringResult("-");
    else
      return new ResultImp.Real(gteCount / (double) comparisonCount[0] );
  }

  //----------------------------------------------------------------------------
  public int[] getComparisonCount()
  { return comparisonCount; }

  //----------------------------------------------------------------------------
  public int[] getnotval()
  { return notval; }

  //----------------------------------------------------------------------------
  public String getMessages()
  { return messages; }
}
