# Supplementary material for: PedGenie: meta genetic association testing in mixed family and case-control designs
Source: BMC Bioinformatics. 2007 Nov 15;8:448. doi: 10.1186/1471-2105-8-448 (PMC2200673; doi:10.1186/1471-2105-8-448)
Supplement: Additional file 2 — geniesource. A compressed archive file with Genie 2.4.2 source code only. [file 1471-2105-8-448-S2.zip › edu/utah/med/genepi/stat/SibTDT.java]

//*****************************************************************************
// SibTDT.java
//*****************************************************************************
package edu.utah.med.genepi.stat;

//=============================================================================
public class SibTDT extends CCStatImp
{
  //---------------------------------------------------------------------------
  public SibTDT () 
  {
    title = "Sib TDT - Two Tailed Test"; 
  }

  //---------------------------------------------------------------------------
  public ComparisonTracker newComparisonTracker()
  {
    return new ScalarCompTracker();
  }
  
  //---------------------------------------------------------------------------
  public Result computeAt0 ( CCAnalysis a,
			     CCAnalysis.Table t )
  {
    if ( !a.getType().toLowerCase().matches("allele") )
    {
      if ( t != null && t.getColumnCount() == 3 )
      {
        SibTDTTable st = ( SibTDTTable) t;
        CCAnalysis.Table.Totals stotals = st.getTotals();
        resultAt0 = new ResultImp.QuartResults (
              StatUt.sibTDT( stotals.forColumns() ));
      } 
      else
        resultAt0 = new ResultImp.StringResult 
         ( "WARNING : Unable to calculate mean, variance or #M from affected, ***test*** has not been performed");
    }
    else 
       resultAt0 = new ResultImp.StringResult
         ( "WARNING : Unable to apply test to table type = " + a.getType() );
    return resultAt0;
  }

  //---------------------------------------------------------------------------
  public Result computeAtX ( CCAnalysis a,
			     CCAnalysis.Table t )
  {
    return computeAt0(a, t);
  }

  //---------------------------------------------------------------------------
  public CCAnalysis.Table getTable( TableMaker tm )
  {
    return tm.getSibTDTTable(); 
  }
}
