# Supplementary material for: PedGenie: meta genetic association testing in mixed family and case-control designs
Source: BMC Bioinformatics. 2007 Nov 15;8:448. doi: 10.1186/1471-2105-8-448 (PMC2200673; doi:10.1186/1471-2105-8-448)
Supplement: Additional file 2 — geniesource. A compressed archive file with Genie 2.4.2 source code only. [file 1471-2105-8-448-S2.zip › edu/utah/med/genepi/stat/SibTDTTallier.java]

//******************************************************************************
// SibTDTTallier.java
//******************************************************************************
package edu.utah.med.genepi.stat;
 
import edu.utah.med.genepi.util.Counter;

//==============================================================================
class SibTDTTallier extends TallierImp
{
  private String[] columntitle;
  CCAnalysis.Table.Column[] theCols;

  //----------------------------------------------------------------------------
  SibTDTTallier ( CCAnalysis.Table.Column[] cols, String[] colnames )
  {
    nRows = 1;
    nCols = colnames.length;
    theCols = cols;
    theCounters = createCounters();
    columntitle = colnames;
  }

  //----------------------------------------------------------------------------
  public void countExpressionEvent( int col, int value)
  {
    for ( int i = 0; i < nCols; i++ )
    {
      if ( i == col )
        theCounters[0][i].add(value);
    }
  } 

  //----------------------------------------------------------------------------
  public void sumExpressionEvent( int col, double value)
  {
    for ( int i = 0; i < nCols; i++ )
    {
      if ( i == col )
        theCounters[0][i].sum(value);
    }
  }

  //----------------------------------------------------------------------------
  public CCAnalysis.Table extractTable()
  {
    return new SibTDTTable(theCols, theCounters );
  }

}
