# Supplementary material for: PedGenie: meta genetic association testing in mixed family and case-control designs
Source: BMC Bioinformatics. 2007 Nov 15;8:448. doi: 10.1186/1471-2105-8-448 (PMC2200673; doi:10.1186/1471-2105-8-448)
Supplement: Additional file 2 — geniesource. A compressed archive file with Genie 2.4.2 source code only. [file 1471-2105-8-448-S2.zip › edu/utah/med/genepi/stat/TableImp.java]

//******************************************************************************
// TableImp.java
//******************************************************************************
package edu.utah.med.genepi.stat;

import edu.utah.med.genepi.gm.Ptype;
import edu.utah.med.genepi.util.Counter;

//==============================================================================
public class TableImp implements CCAnalysis.Table {

  Row[]    myRows = null;
  Column[] myCols = null; 
  Totals   myTotals = null;
  int[]    ptID2Ix = null;
  String   myTableName = null;
  String   myColumnHeading = null;
  String   myRowHeading = null;
  String[] myColumnLabels = null;
  String   myMessage = null;

  //----------------------------------------------------------------------------
  public String getTableName() { return myTableName; }

  //----------------------------------------------------------------------------
  public String getColumnHeading() { return myColumnHeading; }

  //----------------------------------------------------------------------------
  public String getColumnLabelAt(int index) { return myColumnLabels[index]; }

  //----------------------------------------------------------------------------
  public int getColumnCount() { return myCols.length; }

  //----------------------------------------------------------------------------
  public Column getColumnAt(int index) { return myCols[index]; }

  //----------------------------------------------------------------------------
  public Row getRowAt(int index) { return myRows[index]; }

  //----------------------------------------------------------------------------
  //public Row getRowFor(Ptype pt) { return myRows[ptID2Ix[pt.getID()]]; }
  public Row getRowFor(Ptype pt) 
  { 
    int r = Integer.parseInt(pt.getID());
    return myRows[ptID2Ix[r]];
  }

  //----------------------------------------------------------------------------
  public int getRowCount() { return myRows.length; }

  //----------------------------------------------------------------------------
  public String getRowHeading() { return myRowHeading; }

  //----------------------------------------------------------------------------
  public Totals getTotals() { return myTotals; }

  //----------------------------------------------------------------------------
  public String getAttachMessage() { return myMessage; }

  //============================================================================
  public class RowImp implements Row 
  {
    Ptype myPt = Ptype.CASE;
    Number[] myCell = null;
    int[] myCellN;
    String myLabel  = null;
   
    //--------------------------------------------------------------------------
    public RowImp (String label, Counter[] count )
    {
      myLabel = label;
      myCell  = new Number[count.length];
      myCellN = new int[count.length];
      for ( int i = 0; i < myCell.length; i++ )
      {
        myCell[i] = (Number) count[i].current();
        myCellN[i] = count[i].get_n();
      }
    }

    //--------------------------------------------------------------------------
    public Ptype getPtype() { return myPt; }

    //--------------------------------------------------------------------------
    public Number[] getCells() { return myCell; }

    //--------------------------------------------------------------------------
    public int[] getCellsN() { return myCellN; }

    //--------------------------------------------------------------------------
    public String getLabel() { return myLabel; }

  }

  //============================================================================
  public static class TotalsImp implements Totals {

    //int[] rowTotals = null;
    //int[] colTotals = null;
    //int   grandTotal = 0;
    Number[] rowTotals = null;
    Number[] colTotals = null;
    Number   grandTotal = null;

    //--------------------------------------------------------------------------
    public TotalsImp ( Number[] row_totals,
                       Number[] col_totals, 
                       Number   grand_total )
    {
      rowTotals = row_totals;
      colTotals = col_totals;
      grandTotal = grand_total;
    }

    //--------------------------------------------------------------------------
    public Number[] forRows() { return rowTotals; }

    //--------------------------------------------------------------------------
    public Number[] forColumns() { return colTotals; }

    //--------------------------------------------------------------------------
    public Number forTable() { return grandTotal; }
  }
}
