# Supplementary material for: PedGenie: meta genetic association testing in mixed family and case-control designs
Source: BMC Bioinformatics. 2007 Nov 15;8:448. doi: 10.1186/1471-2105-8-448 (PMC2200673; doi:10.1186/1471-2105-8-448)
Supplement: Additional file 2 — geniesource. A compressed archive file with Genie 2.4.2 source code only. [file 1471-2105-8-448-S2.zip › edu/utah/med/genepi/stat/TableMaker.java]

//******************************************************************************
// TableMaker.java
//******************************************************************************
package edu.utah.med.genepi.stat;

import java.util.List;
import java.util.ArrayList;
import java.util.TreeSet;
import java.util.Iterator;
import java.lang.reflect.Method; 
import edu.utah.med.genepi.gm.Ptype;
import edu.utah.med.genepi.gm.Gtype;
import edu.utah.med.genepi.ped.Indiv;
import edu.utah.med.genepi.ped.Pedigree;
import edu.utah.med.genepi.ped.Marriage;
import edu.utah.med.genepi.util.Counter;

//==============================================================================
public class TableMaker
{
  protected Indiv[] caseInds, controlInds, unknownInds;
  protected Indiv.GtSelector gtSelector;
  private static CCAnalysis.Table ct, qt, tt, st, bt;
  private CCAnalysis.Table.Column[] col_defs;
  private int[] quant_ids;
  private String theAType;
  private int simIndex;

  public TableMaker ( Indiv[] indcase,
                      Indiv[] indcontrol,
                      Indiv[] indunknown,
                      Indiv.GtSelector gs,
                      int index,
                      CCAnalysis.Table.Column[] cols,
                      int[] quants,
		      String atype ) 
  {
     caseInds = indcase;
     controlInds = indcontrol;
     unknownInds = indunknown;
     gtSelector = gs;
     simIndex = index;
     ct = qt = tt = st = bt = null;
     col_defs = cols;
     quant_ids = quants;
     theAType = atype;
  }

  //----------------------------------------------------------------------------
  public CCAnalysis.Table getContingencyTable()
  {
    if ( ct == null )
    {
      ContingencyTallier ctallier = new ContingencyTallier 
                ( new Ptype[] { Ptype.CASE, Ptype.CONTROL }, 
                  col_defs,
                  theAType ); 

      ctallier.resetTallies(0);
      for ( int i = 0; i < caseInds.length; i++ )
        ctallier.countExpressionEvent
                 ( caseInds[i].getGtype(gtSelector, simIndex), Ptype.CASE);
      for ( int i = 0; i < controlInds.length; i++ )
        ctallier.countExpressionEvent
                 ( controlInds[i].getGtype(gtSelector, simIndex), Ptype.CONTROL);

      ct = ctallier.extractTable();
    }
    return ct;
  }

  //----------------------------------------------------------------------------
  public CCAnalysis.Table getQuantitativeTable()
  {
    if ( qt == null )
    {
      QuantitativeTallier qtallier = 
                      new QuantitativeTallier ( quant_ids, col_defs, theAType );
      qtallier.resetTallies(0.0);
      
      for ( int i = 0; i < caseInds.length; i++ )
      {
        for ( int j = 0; j < quant_ids.length; j++ )
        {
          qtallier.sumExpressionEvent 
                  ( caseInds[i].getGtype(gtSelector, simIndex), 
                    caseInds[i].getPedigree(),
                    j,
                    (caseInds[i].quant_val).getQdata(j) );
        }
      }

      for ( int i = 0; i < controlInds.length; i++ )
      {
        for ( int j = 0; j < quant_ids.length; j++ )
          qtallier.sumExpressionEvent 
                  ( controlInds[i].getGtype(gtSelector, simIndex), 
                    controlInds[i].getPedigree(),
                    j,
                    (controlInds[i].quant_val).getQdata(j) );
      }

      for ( int i = 0; i < unknownInds.length; i++ )
      {  
        for ( int j = 0; j < quant_ids.length; j++ )
          qtallier.sumExpressionEvent
                  ( unknownInds[i].getGtype(gtSelector, simIndex),
                    unknownInds[i].getPedigree(),
                    j,
                    (unknownInds[i].quant_val).getQdata(j) );
      }  

      qt = qtallier.extractTable();
    }
    return qt;
  }

  //----------------------------------------------------------------------------
  public CCAnalysis.Table getTrioTDTTable()
  {
    if ( col_defs.length == 3 )
    { 
      if ( tt == null )
        tt = trioTDTImp(caseInds);
    }
    return tt;
  }

  //----------------------------------------------------------------------------
  public CCAnalysis.Table trioTDTImp( Indiv[] inds )
  {
    TrioTDTTallier trioTDTTallier = new TrioTDTTallier( col_defs );
    trioTDTTallier.resetTallies(0);

    for ( int i = 0; i < inds.length; i++ )
    { 
      if ( !inds[i].getIsFounder() )
      {
        Indiv mother = inds[i].getParent_Indiv("2");
        Indiv father = inds[i].getParent_Indiv("1"); 

        trioTDTTallier.countExpressionEvent
                ( inds[i].getGtype(gtSelector, simIndex), 
                  father.getGtype(gtSelector, simIndex),
                  mother.getGtype(gtSelector, simIndex) );
      }
    }
    return trioTDTTallier.extractTable();
  }
 
  //----------------------------------------------------------------------------
  public CCAnalysis.Table getSibTDTTable()
  {
    if ( col_defs.length > 2 )
    {
      if ( st == null )
        st = sibTDTImp(caseInds);
    }
    return st;
  }
    
  //----------------------------------------------------------------------------
  public CCAnalysis.Table sibTDTImp( Indiv[] inds )
  {
    SibTDTTallier stallier = new SibTDTTallier 
      ( col_defs, new String[] {"Mean", "Variance", "#M frm Aff"} );
    stallier.resetTallies(0.0);

    List<Marriage> marriageList = new ArrayList<Marriage>();
    
    for ( int i = 0; i < inds.length; i++ )
    {
      if ( !inds[i].getIsFounder() )
      {
        boolean addtolist = true;
        Marriage parentMarr = inds[i].getParentMarr();
        if ( marriageList.size() != 0 )
        {
          for ( int m = 0; m < marriageList.size(); m++ )
          {
            if ( marriageList.get(m) == parentMarr )
              addtolist = false;
          }
        }
        if ( addtolist )
        {
          marriageList.add(parentMarr);
        //}
      //}
    //}
   
    //for ( int m = 0; m < marriageList.size(); m++ )
    //{
    //  Marriage parentMarr = (Marriage) marriageList.get(m);
    // Change from retrieve from list to access it direct
          Indiv[] kids = (Indiv[]) parentMarr.getKids().toArray(new Indiv[0]);
      
          ContingencyTallier ctallier = new ContingencyTallier
              ( new Ptype[] { Ptype.CASE, Ptype.CONTROL }, col_defs, theAType);
          ctallier.resetTallies(0);

          for ( int k = 0; k < kids.length; k++ )
          {
            ctallier.countExpressionEvent
               ( kids[k].getGtype(gtSelector, simIndex), kids[k].getPtype()); 
          }
         
          Counter[][] scounter = ctallier.getCounters();
          int[] columntotal = new int[col_defs.length];
          int[] rowtotal    = new int[scounter.length];
          int   grandtotal  = 0;

          for ( int j = 0; j < columntotal.length; j++ )
            columntotal[j] = 0;
          for ( int k = 0; k < rowtotal.length; k++ )
            rowtotal[k] = 0;
        
          for ( int k = 0; k < scounter.length; k++ )
          {
            for ( int j = 0; j < scounter[k].length; j++)
            {
              rowtotal[k] += scounter[k][j].current().intValue();
              columntotal[j] += scounter[k][j].current().intValue();
              grandtotal += scounter[k][j].current().intValue();
            }
          }
          // At least one sib is affected and one sib is unaffected
          // members of sibship must not all have the same genotype
          boolean ok = true;
          int colcount = 0;
          for ( int r = 0; r < rowtotal.length; r++ )
            if ( rowtotal[r] == 0 )
              ok = false;
          
          for ( int c = 0; c < columntotal.length; c++ )
            if ( columntotal[c] > 0 )
              colcount++;
   
          if ( ok && colcount > 1 )
          {
            double mean = (double) ( 2 * columntotal[2] + columntotal[1] ) * 
                        rowtotal[0] / (double) grandtotal;
            double variance = (double) (rowtotal[0] * rowtotal[1] * 
                            ( 4 * columntotal[2] *
                            ( grandtotal - columntotal[1] - columntotal[2] ) +
                            columntotal[1] * ( grandtotal - columntotal[1] ))) /
                            (double) (grandtotal*grandtotal*(grandtotal - 1));
            int M = scounter[0][1].current().intValue() + 
                  2 * scounter[0][2].current().intValue();
            stallier.sumExpressionEvent( 1,  variance );
            stallier.countExpressionEvent( 2, M );
            stallier.sumExpressionEvent( 0, mean );
          }
        }
      }
    }
    return stallier.extractTable();
  }
  
  //----------------------------------------------------------------------------
  public CCAnalysis.Table getCombTDTTable()
  {
    if ( col_defs.length == 3 )
    {
      if ( bt == null )
      {
        CombTDTTallier combtallier = new CombTDTTallier
                   ( col_defs, new String[] { "Trio", "Sib" },
                     new String[] { "Mean", "Variance", "#M frm Aff"} );
        combtallier.resetTallies(0.0);
      
        List<Indiv> triolist = new ArrayList<Indiv>();
        List<Indiv> siblist = new ArrayList<Indiv>();
        
        for ( int i = 0; i < caseInds.length; i++ )
        {
          if ( !caseInds[i].getIsFounder() )
          {
            Gtype motherGt=caseInds[i].getParent_Indiv("2").getGtype(gtSelector,
                                                                   simIndex);
            Gtype fatherGt=caseInds[i].getParent_Indiv("1").getGtype(gtSelector,
                                                                   simIndex); 
          
            if ( motherGt != null && fatherGt != null )
              triolist.add(caseInds[i]);
            else 
              siblist.add(caseInds[i]);
          }
        }
        Indiv[] trio = (Indiv[]) triolist.toArray(new Indiv[0]);
        Indiv[] sib  = (Indiv[]) siblist.toArray(new Indiv[0]);
  
        TrioTDTTable trioT = (TrioTDTTable) trioTDTImp(trio);
        SibTDTTable  sibT  = (SibTDTTable) sibTDTImp(sib);
     
        CCAnalysis.Table.Totals trioTotals = trioT.getTotals();
        CCAnalysis.Table.Totals sibTotals  = sibT.getTotals();
        //Number[] trioC = trioTotals.forColumns();
        Number[] sibC  = sibTotals.forColumns();
        int m20 = trioT.getRowAt(1).getCells()[0].intValue();
        int m21 = trioT.getRowAt(1).getCells()[1].intValue();
        int m40 = trioT.getRowAt(3).getCells()[0].intValue();
        int m41 = trioT.getRowAt(3).getCells()[1].intValue();
        int m42 = trioT.getRowAt(3).getCells()[2].intValue();
        int m51 = trioT.getRowAt(4).getCells()[1].intValue();
        int m52 = trioT.getRowAt(4).getCells()[2].intValue();
        int trioN = m20 + m21 + 2 * ( m40 + m41 + m42) + m51 + m52;
        double trioMean = (double) trioN / 2;
        double trioVar  = (double) trioN / 4;
        int trioX = trioT.getCellb();
        combtallier.sumExpressionEvent(0, 0, trioMean);
        combtallier.sumExpressionEvent(0, 1, trioVar);
        combtallier.countExpressionEvent(0, 2, trioX );
        combtallier.sumExpressionEvent(1, 0,  sibC[0].doubleValue());
        combtallier.sumExpressionEvent(1, 1, sibC[1].doubleValue());
        combtallier.countExpressionEvent(1, 2, sibC[2].intValue());
        bt = combtallier.extractTable();
      }
    }
    return bt;
  }

}
