# Supplementary material for: PedGenie: meta genetic association testing in mixed family and case-control designs
Source: BMC Bioinformatics. 2007 Nov 15;8:448. doi: 10.1186/1471-2105-8-448 (PMC2200673; doi:10.1186/1471-2105-8-448)
Supplement: Additional file 2 — geniesource. A compressed archive file with Genie 2.4.2 source code only. [file 1471-2105-8-448-S2.zip › edu/utah/med/genepi/stat/TallierImp.java]

//*******************************************************************************
// TallierImp.java
//*******************************************************************************
package edu.utah.med.genepi.stat;

import edu.utah.med.genepi.util.Counter;

//==============================================================================
public class TallierImp 
{
  static int nRows = 0;
  static int nCols = 0;
  Counter[][] theCounters = null;

  //----------------------------------------------------------------------------
  void resetTallies(int value)
  { 
    for ( int irow = 0; irow < nRows; irow++ )
    {
      for ( int icol = 0; icol < nCols; icol++ )
        theCounters[irow][icol].set(0);
    }
  }

  //----------------------------------------------------------------------------
  void resetTallies(double value)
  {
    for ( int irow = 0; irow < nRows; irow++ )
    {
      for ( int icol = 0; icol < nCols; icol++ )
        theCounters[irow][icol].set(0.0);
    }
  }

  //----------------------------------------------------------------------------
  public static Counter[][] createCounters()
  {
    Counter[][] counters = new Counter[nRows][nCols];
    for ( int irow = 0; irow < nRows; irow++ )
    {
      for ( int icol = 0; icol< nCols; icol++ )
        counters[irow][icol] = new Counter();
    }
    return counters;
  }

  //----------------------------------------------------------------------------
  public Counter[][] getCounters()
  { return theCounters; }
}
