# Supplementary material for: PedGenie: meta genetic association testing in mixed family and case-control designs
Source: BMC Bioinformatics. 2007 Nov 15;8:448. doi: 10.1186/1471-2105-8-448 (PMC2200673; doi:10.1186/1471-2105-8-448)
Supplement: Additional file 2 — geniesource. A compressed archive file with Genie 2.4.2 source code only. [file 1471-2105-8-448-S2.zip › edu/utah/med/genepi/util/EmpiricalRandomizer.java]

//******************************************************************************
// EmpiricalRandomizer.java
//******************************************************************************
package edu.utah.med.genepi.util;

import java.util.Map;
import java.util.HashMap;
import java.util.TreeMap;
import java.util.Iterator;

//==============================================================================
public class EmpiricalRandomizer {

  private final Randy randNums;
  private Map         mEvent2Counter, mUBound2Event;
  private int         cumulativeCount;

  //----------------------------------------------------------------------------
  public EmpiricalRandomizer(Randy rand_int_source)
  {
    randNums = rand_int_source;
    openSampling();
  }

  //----------------------------------------------------------------------------
  public void openSampling()
  {
    mEvent2Counter = new HashMap();
    mUBound2Event = null;
  }

  //----------------------------------------------------------------------------
  public void sampleNext(Object event)
  {
    assert mEvent2Counter != null : "sampling not open";

    Counter c = (Counter) mEvent2Counter.get(event);
    if (c == null)
    {
      c = new Counter();
      c.set(0);
      mEvent2Counter.put(event, c);
    }
    c.increment();
  }

  //----------------------------------------------------------------------------
  public void closeSampling()
  {
    assert mEvent2Counter != null : "sampling not open";

    mUBound2Event = new TreeMap();
    for (Iterator it = mEvent2Counter.keySet().iterator(); it.hasNext(); )
    {
      Object event = it.next();
      //cumulativeCount += ((Counter) mEvent2Counter.get(event)).current();
      cumulativeCount += ((Counter) mEvent2Counter.get(event)).current().intValue();
      mUBound2Event.put(new Integer(cumulativeCount), event);
    }
    mEvent2Counter = null;
  }

  //----------------------------------------------------------------------------
  public Object getNext()
  {
    assert mUBound2Event != null : "sampling not closed";

    int x = randNums.nextInt(cumulativeCount);
    for (Iterator i = mUBound2Event.keySet().iterator(); i.hasNext(); )
    {
      Integer upper_bound = (Integer) i.next();
      if (x < upper_bound.intValue())
        return mUBound2Event.get(upper_bound);
    }

    assert false;

    return null;
  }

  //----------------------------------------------------------------------------
  public int getNumKey()
  {
    assert mUBound2Event != null : "sampling not closed";

    return mUBound2Event.size();
  }
}
