# Supplementary material for: PedGenie: meta genetic association testing in mixed family and case-control designs
Source: BMC Bioinformatics. 2007 Nov 15;8:448. doi: 10.1186/1471-2105-8-448 (PMC2200673; doi:10.1186/1471-2105-8-448)
Supplement: Additional file 2 — geniesource. A compressed archive file with Genie 2.4.2 source code only. [file 1471-2105-8-448-S2.zip › edu/utah/med/genepi/util/GEException.java]

//******************************************************************************
// GEException.java
//******************************************************************************
package edu.utah.med.genepi.util;

//==============================================================================
public class GEException extends Exception {

  //----------------------------------------------------------------------------
  public GEException(String msg) { super(msg); }

  //----------------------------------------------------------------------------
  public GEException(String msg, Throwable cause) { super(msg, cause); }
}
