# Supplementary material for: PedGenie: meta genetic association testing in mixed family and case-control designs
Source: BMC Bioinformatics. 2007 Nov 15;8:448. doi: 10.1186/1471-2105-8-448 (PMC2200673; doi:10.1186/1471-2105-8-448)
Supplement: Additional file 2 — geniesource. A compressed archive file with Genie 2.4.2 source code only. [file 1471-2105-8-448-S2.zip › edu/utah/med/genepi/util/IntIdentified.java]

//******************************************************************************
// IntIdentified.java
//******************************************************************************
package edu.utah.med.genepi.util;

//==============================================================================
public abstract class IntIdentified implements Comparable {

  //private final int myID;
  private final String myID;

  //----------------------------------------------------------------------------
  //public IntIdentified(int id)
  public IntIdentified(String id)
  {
    myID = id;
  }

  //----------------------------------------------------------------------------
  //public final int getID() { return myID; }
  public final String getID() { return myID; }

  //----------------------------------------------------------------------------
  //public final boolean isLike(int x) { return getID() == x; }
  public final boolean isLike(String x) { return myID.equals(x); }

  /// Object operation reimplementations ///

  //----------------------------------------------------------------------------
  //public final int hashCode() { return getID(); }
  public final int hashCode() { return myID.hashCode(); }

  //----------------------------------------------------------------------------
  public final boolean equals(Object o)  // caution: lax equality
  {
    // return getID() == o.hashCode();
    return  this.hashCode() == o.hashCode();
  }

  //----------------------------------------------------------------------------
  //public String toString() { return String.valueOf(getID()); }

  /// Comparable implementation ///

  //----------------------------------------------------------------------------
  public final int compareTo(Object o)  // caution: lax comparison
  {
    return this.hashCode() - o.hashCode();
    //return getID() - o.hashCode();
  }
}
