# Supplementary material for: PedGenie: meta genetic association testing in mixed family and case-control designs
Source: BMC Bioinformatics. 2007 Nov 15;8:448. doi: 10.1186/1471-2105-8-448 (PMC2200673; doi:10.1186/1471-2105-8-448)
Supplement: Additional file 2 — geniesource. A compressed archive file with Genie 2.4.2 source code only. [file 1471-2105-8-448-S2.zip › edu/utah/med/genepi/util/Ut.java]

//******************************************************************************
// Ut.java
//******************************************************************************
package edu.utah.med.genepi.util;

import java.io.File;
import java.util.List;
import java.util.Arrays;

//==============================================================================
public final class Ut {

  public static final String N = System.getProperty("line.separator");
  public static final String FS = File.separator;

  //----------------------------------------------------------------------------
  public static String pkgOf(Object o)
  {
    return pkgOf(o.getClass());
  }

  //----------------------------------------------------------------------------
  public static String pkgOf(Class c)
  {
    return longestPrefixOf(c.getName(), ".");
  }

  //----------------------------------------------------------------------------
  public static String uqNameOf(Object o)
  {
    return suffixOf(o.getClass().getName(), ".");
  }

  //----------------------------------------------------------------------------
  public static String stemOf(File f)
  {
    return Ut.longestPrefixOf(f.getName(), ".");
  }

  //----------------------------------------------------------------------------
  public static File fExtended(String path, String ext)
  {
    return new File(
      path + (Ut.suffixOf(path, ".").equalsIgnoreCase(ext) ? "" : ("." + ext))
    );
  }

  //----------------------------------------------------------------------------
  public static String prefixOf(String s, String after)
  {
    try { return s.substring(0, s.indexOf(after)); }
    catch (Exception e) { return s; }
  }

  //----------------------------------------------------------------------------
  public static String longestPrefixOf(String s, String after)
  {
    try { return s.substring(0, s.lastIndexOf(after)); }
    catch (Exception e) { return s; }
  }

  //----------------------------------------------------------------------------
  public static String suffixOf(String s, String before)
  {
    try { return s.substring(s.lastIndexOf(before) + before.length()); }
    catch (Exception e) { return ""; }
  }

  //----------------------------------------------------------------------------
  public static String join(Object[] stringables, String glue)
  {
    return join(Arrays.asList(stringables), glue);
  }

  //----------------------------------------------------------------------------
  public static String join(List stringables, String glue)
  {
    if (stringables == null || stringables.size() == 0)
      return "";

    StringBuffer sb = new StringBuffer(stringables.get(0).toString());
    for (int i = 1, n = stringables.size(); i < n; ++i)
    {
      sb.append(glue);
      sb.append(stringables.get(i));
    }

    return sb.toString();
  }

  //----------------------------------------------------------------------------
  public static String format(Object[] stringables, String fmt, char replaceable)
  {
    return format(Arrays.asList(stringables), fmt, replaceable);
  }

  //----------------------------------------------------------------------------
  public static String format(List stringables, String fmt, char replaceable)
  {
    if (stringables == null || stringables.size() == 0)
      return "";

    StringBuffer sb = new StringBuffer();
    for (int i = 0, n = stringables.size(); i < n; ++i)
    {
      int insert_pos = fmt.indexOf(replaceable);
      if (insert_pos == -1)
        throw new IllegalArgumentException(
          "< " +  stringables.size() + " replaceable tokens in '" + fmt + "'"
        );

      sb.append(fmt.substring(0, insert_pos));
      sb.append(stringables.get(i));
      if (insert_pos < fmt.length())
        fmt = fmt.substring(insert_pos + 1);
    }

    if (fmt.length() > 0)
      sb.append(fmt);

    return sb.toString();
  }

  //----------------------------------------------------------------------------
  /** A mapping function that adds 'delta' to each member of an array. */
  public static int[] mapAdd(int[] a, int delta)
  {
    int[] b = new int[a.length];
    for (int i = 0, n = b.length; i < n; ++i)
      b[i] = a[i] + delta;
    return b;
  }

  //----------------------------------------------------------------------------
  public static int[] identityArray(int n)
  {
    int[] a = new int[n];
    for (int i = 0; i < n; ++i)
      a[i] = i;
    return a;
  }

  //----------------------------------------------------------------------------
  public static int indexOfMin(int[] vals)
  {
    int imin = 0;
    for (int i = 0, min = Integer.MAX_VALUE, n = vals.length; i < n; ++i)
      if (vals[i] < min)
      {
        imin = i;
        min = vals[imin];
      }
    return imin;
  }

  //----------------------------------------------------------------------------
  public static String ljust(String s, int field_width)
  {
    return fit(s, field_width, ' ', true);
  }

  //----------------------------------------------------------------------------
  public static String rjust(String s, int field_width)
  {
    return fit(s, field_width, ' ', false);
  }

  //----------------------------------------------------------------------------
  public static String fit(String s, int fwidth, char padch, boolean to_left)
  {
    int length = s.length();
    if (length < fwidth)
      return insertChars(s, fwidth, to_left ? length : 0, padch);
    return s.substring(0, fwidth);
  }

  //----------------------------------------------------------------------------
  public static String insertChars(String s, int fwidth, int offset, char c)
  {
    StringBuffer sb = new StringBuffer(s);
    int          padlen = fwidth - s.length();

    for (int i = 0; i < padlen; ++i)
      sb.insert(offset, c);

    return sb.toString();
  }
}
